# Supplementary material for: LC-MS based urine untargeted metabolomic analyses to identify and subdivide urothelial cancer
Source: Front Oncol. 2023 May 12;13:1160965. doi: 10.3389/fonc.2023.1160965 (PMC10226587; doi:10.3389/fonc.2023.1160965)
Supplement: Supplementary file 2 [file Table_1.xlsx]

## Sheet: Figure S1A
Table S1A.The clinical information in the discovering group when comparing UC (UTUC+BCa) with healthy subjects without hematuria
Number	Gender	Age	Type	Hematuria	Grade	Stage
B340	male	87	BCa	negative	high	T2-T4
U67	male	85	UTUC	negative	low	Ta-T1
B136	male	82	BCa	negative	low	Ta-T1
B369	female	79	BCa	negative	high	T2-T4
U100	female	78	UTUC	negative	low	Ta-T1
B192	male	75	BCa	negative	high	T2-T4
B239	female	73	BCa	negative	high	T2-T4
B332	male	73	BCa	negative	high	Ta-T1
U24	female	73	UTUC	negative	high	T2-T4
B375	female	72	BCa	negative	high	Ta-T1
B49	female	69	BCa	negative	high	T2-T4
B285	male	69	BCa	negative	high	T2-T4
U39	female	67	UTUC	negative	high	T2-T4
u96	female	66	UTUC	negative	high	T2-T4
B171	female	64	BCa	negative	high	T2-T4
B315	female	64	BCa	negative	low	Ta-T1
U75	male	64	UTUC	negative	high	T2-T4
B214	male	63	BCa	negative	low	Ta-T1
U79	male	63	UTUC	negative	low	Ta-T1
B342	male	62	BCa	negative	high	T2-T4
B316	male	60	BCa	negative	high	T2-T4
B358	male	60	BCa	negative	high	Ta-T1
U29	female	60	UTUC	negative	low	Ta-T1
U88	male	60	UTUC	negative	high	T2-T4
U102	female	59	UTUC	negative	high	T2-T4
B220	male	55	BCa	negative	high	T2-T4
U101	female	55	UTUC	negative	high	T2-T4
U3	female	53	UTUC	negative	high	T2-T4
B367	male	49	BCa	negative	high	T2-T4
B135	male	46	BCa	negative	low	Ta-T1
U84	male	62	UTUC	negative	low	Ta-T1
711	male	60	healthey control	negative
756	male	28	healthey control	negative
1050	male	55	healthey control	negative
1210	male	62	healthey control	negative
1909	male	54	healthey control	negative
1921	male	51	healthey control	negative
J4	male	68	healthey control	negative
J42	male	75	healthey control	negative
J91	male	63	healthey control	negative
J271	male	67	healthey control	negative
228	female	39	healthey control	negative
1260	female	78	healthey control	negative
1360	female	77	healthey control	negative
1406	female	76	healthey control	negative
1717	female	64	healthey control	negative
1878	female	51	healthey control	negative
1915	female	59	healthey control	negative
J257	female	70	healthey control	negative
1843	female	72	healthey control	negative
330	male	49	healthey control	negative
531	male	45	healthey control	negative
1266	male	62	healthey control	negative
1386	male	61	healthey control	negative
1448	female	59	healthey control	negative
1458	male	91	healthey control	negative
1815	male	62	healthey control	negative
1887	male	60	healthey control	negative
1926	male	68	healthey control	negative
1933	male	51	healthey control	negative
J169	female	49	healthey control	negative
J207	male	69	healthey control	negative
J215	male	64	healthey control	negative
J231	female	63	healthey control	negative
J240	male	75	healthey control	negative
Ta-T1：non-muscular invasive
T2-T4：muscular invasive

## Sheet: Figure S1B
Table S1B.The clinical information in the validation group when comparing UC (UTUC+BCa) with healthy subjects without hematuria
Number	Gender	Age	Type	Hematuria	Grade	Stage
B72	female	82	BCa	positive	high	T2-T4
B75	female	73	BCa	positive	high	T2-T4
B233	female	49	BCa	positive	high	Ta-T1
B255	male	85	BCa	positive	high	T2-T4
B268	male	73	BCa	positive	low	Ta-T1
B281	female	64	BCa	positive	high	Ta-T1
B366	female	59	BCa	positive	high	T2-T4
B372	female	66	BCa	positive	high	Ta-T1
B374	female	62	BCa	positive	high	T2-T4
B410	male	47	BCa	positive	low	Ta-T1
B413	male	62	BCa	positive	high	Ta-T1
B416	male	63	BCa	positive	high	Ta-T1
U15	male	55	UTUC	positive	high	T2-T4
U37	male	60	UTUC	positive	low	Ta-T1
U48	female	68	UTUC	positive	low	Ta-T1
U69	male	67	UTUC	positive	high	T2-T4
U77	male	85	UTUC	positive	high	T2-T4
U95	female	74	UTUC	positive	high	Ta-T1
102	male	35	healthey control
226	male	57	healthey control
621	male	47	healthey control
1072	female	62	healthey control
1133	female	65	healthey control
1186	male	55	healthey control
1327	female	48	healthey control
1340	female	77	healthey control
1370	female	74	healthey control
1392	male	74	healthey control
1916	female	53	healthey control
J14	male	64	healthey control
J24	male	63	healthey control
U81	male	52	healthey control
J213	male	62	healthey control
J217	male	68	healthey control
J225	male	60	healthey control
J243	male	81	healthey control
J274	female	65	healthey control
Ta-T1：non-muscular invasive
T2-T4：muscular invasive

## Sheet: Figure S1C
Table S1C.The clinical information when comparing BCa with UTUC without hematuria
Number	Gender	Age	Type	Hematuria	Grade	Stage
B49	female	69	BCa	negative	high	T2-T4
B72	female	82	BCa	negative	high	T2-T4
B75	female	73	BCa	negative	high	T2-T4
B135	male	46	BCa	negative	low	Ta-T1
B136	male	82	BCa	negative	low	Ta-T1
B171	female	64	BCa	negative	high	T2-T4
B192	male	75	BCa	negative	high	T2-T4
B214	male	63	BCa	negative	low	Ta-T1
B220	male	55	BCa	negative	high	T2-T4
B233	female	49	BCa	negative	high	Ta-T1
B239	female	73	BCa	negative	high	T2-T4
B255	male	85	BCa	negative	high	T2-T4
B268	male	73	BCa	negative	low	Ta-T1
B281	female	64	BCa	negative	high	Ta-T1
B285	male	69	BCa	negative	high	T2-T4
B315	female	64	BCa	negative	low	Ta-T1
B316	male	60	BCa	negative	high	T2-T4
B332	male	73	BCa	negative	high	Ta-T1
B340	male	87	BCa	negative	high	T2-T4
B342	male	62	BCa	negative	high	T2-T4
B358	male	60	BCa	negative	high	Ta-T1
B366	female	59	BCa	negative	high	T2-T4
B367	male	49	BCa	negative	high	T2-T4
B369	female	79	BCa	negative	high	T2-T4
B372	female	66	BCa	negative	high	Ta-T1
B374	female	62	BCa	negative	high	T2-T4
B375	female	72	BCa	negative	high	Ta-T1
B410	male	47	BCa	negative	low	Ta-T1
B413	male	62	BCa	negative	high	Ta-T1
B416	male	63	BCa	negative	high	Ta-T1
U36	male	62	UTUC	negative	low	Ta-T1
U3	female	53	UTUC	negative	high	T2-T4
U15	male	55	UTUC	negative	high	T2-T4
U24	female	73	UTUC	negative	high	T2-T4
U29	female	60	UTUC	negative	low	Ta-T1
U37	male	60	UTUC	negative	low	Ta-T1
U39	female	67	UTUC	negative	high	T2-T4
U48	female	68	UTUC	negative	low	Ta-T1
U67	male	85	UTUC	negative	low	Ta-T1
U69	male	67	UTUC	negative	high	T2-T4
U75	male	64	UTUC	negative	high	T2-T4
U77	male	85	UTUC	negative	high	T2-T4
U79	male	63	UTUC	negative	low	Ta-T1
U84	male	25	UTUC	negative	low	Ta-T1
U88	male	60	UTUC	negative	high	T2-T4
U95	female	74	UTUC	negative	high	Ta-T1
u96	female	66	UTUC	negative	high	T2-T4
U100	female	78	UTUC	negative	low	Ta-T1
U102	female	59	UTUC	negative	high	T2-T4
Ta-T1：non-muscular invasive
T2-T4：muscular invasive

## Sheet: Figure S1D
Table S1D.The clinical information when comparing BCa with UTUC with hematuria
Number	Gender	Age	Type	Hematuria	Grade	Stage
B51	female	68	BCa	positive	high	T2-T4
B56	female	69	BCa	positive	high	T2-T4
B67	male	56	BCa	positive	low	Ta-T1
B100	female	78	BCa	positive	high	T2-T4
B162	male	49	BCa	positive	high	T2-T4
B163	male	79	BCa	positive	high	T2-T4
B191	male	63	BCa	positive	high	T2-T4
B277	female	66	BCa	positive	high	T2-T4
B280	male	58	BCa	positive	high	Ta-T1
B286	female	58	BCa	positive	high	T2-T4
B350	female	82	BCa	positive	high	Ta-T1
B351	female	77	BCa	positive	high	T2-T4
B394	female	77	BCa	positive	high	T2-T4
B407	female	84	BCa	positive	high	T2-T4
U14	male	49	UTUC	positive	low	Ta-T1
U23	female	82	UTUC	positive	high	Ta-T1
U26	female	80	UTUC	positive	high	Ta-T1
U34	male	58	UTUC	positive	high	T2-T4
U42	female	66	UTUC	positive	low	Ta-T1
U49	female	75	UTUC	positive	high	Ta-T1
U53	male	63	UTUC	positive	high	T2-T4
U54	female	74	UTUC	positive	high	Ta-T1
U68	female	59	UTUC	positive	high	T2-T4
U70	female	76	UTUC	positive	low	Ta-T1
U80	female	74	UTUC	positive	high	T2-T4
U83	male	70	UTUC	positive	high	Ta-T1
U85	female	68	UTUC	positive	low	Ta-T1
U90	female	85	UTUC	positive	high	T2-T4
U92	female	74	UTUC	positive	high	Ta-T1
U93	female	83	UTUC	positive	high	T2-T4
Ta-T1：non-muscular invasive
T2-T4：muscular invasive
