# Supplementary material for: LC-MS based urine untargeted metabolomic analyses to identify and subdivide urothelial cancer
Source: Front Oncol. 2023 May 12;13:1160965. doi: 10.3389/fonc.2023.1160965 (PMC10226587; doi:10.3389/fonc.2023.1160965)
Supplement: Supplementary file 3 [file Table_2.xlsx]

## Sheet: Table S2A
Table S2A. Differential metabolites between UCs and HCs
Label	Name	Score	AUC	P value	Fold Change（UC/HC）
7.03_630.3803n	2,3,23-Triacetylsericic acid	38.6	0.92884	0.011597	17.8656
4.66_215.0883m/z	1,9-Nonanedithiol	37.9	0.81404	0.0174032	7.56511
3.98_253.0922m/z	Deoxyinosine	41.6	0.81309	1.80237e-05	0.43992
5.01_236.0941m/z	N-Acetylvanilalanine	41.6	0.78937	0.000839258	0.583335
6.70_364.2233n	Tetrahydrocortisone	48.5	0.78843	0.000927122	0.542094
6.51_366.2393n	Avocadyne 2-acetate	43.1	0.77799	0.000623289	0.618766
5.98_264.1251m/z	Dihydrowyerone acid	41.5	0.77514	0.000125022	0.617478
6.53_432.1978n	Diphenhydramine N-glucuronide	40	0.76186	0.000352719	2.07468
5.24_258.1087n	1,1'-(Tetrahydro-6a-hydroxy-2,3a,5-trimethylfuro[2,3-d]-1,3-dioxole-2,5-diyl)bis-ethanone	40	0.75806	0.00123847	2.27966
7.38_250.1924n	Myristic acid	41.6	0.75617	0.00117507	2.63487
5.39_311.1454m/z	Arginyl-Asparagine	41.6	0.75617	0.0192914	1.83388
4.49_435.1459m/z	4-Hydroxy-5-(3',4'-dihydroxyphenyl)-valeric acid-O-methyl-O-glucuronide	39.4	0.75522	0.0111517	0.265208
5.84_309.1297m/z	Hydroxyhexamide	39.1	0.75142	0.00363677	1.75195
6.79_292.1565m/z	Gossyvertin	40.4	0.74194	0.000287315	0.633405
5.11_416.1309n	6-[(4,5-dihydroxy-7-methoxy-2,2-dimethyl-3,4-dihydro-2H-1-benzopyran-6-yl)oxy]-3,4,5-trihydroxyoxane-2-carboxylic acid	44.5	0.74004	0.00555482	1.68619
5.19_245.0913m/z	L-cis-Cyclo(aspartylphenylalanyl)	41.2	0.73529	0.000238301	0.216051
7.16_296.1846m/z	2-(4-hydroxy-3,7-dimethylocta-2,6-dien-1-yl)benzene-1,3,5-triol	38.4	0.73435	0.0129947	2.61597
7.16_297.1929n	Prehumulinic acid	38.9	0.7334	0.000883313	2.23883
3.99_445.1666m/z	4'-Hydroxycarvedilol	43.3	0.73245	0.0327881	1.92248
7.00_301.2243n	2,6 Dimethylheptanoyl carnitine	49.9	0.72676	0.00207044	0.60916
7.85_513.2654m/z	(1S,16R)-5,7,11-trihydroxy-8-(hydroxymethyl)-8,10,12,16-tetramethyl-3-[1-(2-methyl-1,3-thiazol-4-yl)prop-1-en-2-yl]-17-oxa-4-azabicyclo[14.1.0]heptadec-4-en-9-one	40.9	0.72201	0.00218705	3.1197
6.62_240.1716n	(10betaH,11xi)-11-Hydroxy-13-nor-6-eremophilen-8-one	44.9	0.71727	0.00301898	2.0588
7.43_316.2471m/z	Decanoylcarnitine	46.1	0.71252	0.0014809	0.355741
4.96_339.0942n	6-Hydroxy-5-methoxyindole glucuronide	40.3	0.70398	0.0129029	1.73602
7.80_375.2128m/z	Prostaglandin I2	38.9	0.70398	0.012053	0.521049
7.62_532.3100m/z	Cinncassiol D4 2-glucoside	41.8	0.70398	0.0152166	0.26639
6.87_435.1608m/z	Melleolide M	36.3	0.70398	0.00851201	2.01079
7.94_377.2284m/z	(3b,6b,8b,12a)-8,12-Epoxy-7(11)-eremophilene-6-angeloyloxy-8,12-dimethoxy-3-ol	40.4	0.70256	0.00920129	0.49839
4.57_330.1471m/z	Tyrosyl-Methionine	36	0.69924	0.0082761	0.579625
4.74_286.1518n	12-Oxo-2,3-dinor-10,15-phytodienoic acid	41.2	0.69829	0.00394479	1.65654
7.06_465.2464m/z	11-beta-Hydroxyandrosterone-3-glucuronide	41.5	0.69829	0.00605679	0.59967
6.28_324.1795m/z	Achillicin	40	0.69734	0.00719996	2.40931
8.20_398.2655n	Jasmonic acid	41.2	0.6945	0.0486703	3.0093
7.09_386.2886m/z	Cortol	41.5	0.69118	0.00411793	0.372689
7.23_511.2493m/z	alpha-Ionol O-[arabinosyl-(1->6)-glucoside]	41.6	0.68596	0.0430635	2.13872
7.06_460.2289n	5-Methyldeoxycytidine	41	0.68501	0.0128202	2.01432
6.95_294.2184n	Hypogeic acid	39.6	0.68501	0.0202387	1.93196
5.61_508.1961m/z	(4-{3-[2,4-dihydroxy-5-(3-methylbut-2-en-1-yl)phenyl]-2-hydroxy-3-oxopropyl}-2-(3-methylbut-2-en-1-yl)phenyl)oxidanesulfonic acid	39.2	0.67932	0.0420739	0.54621
6.76_451.1556m/z	Melleolide L	34.5	0.67742	0.0319799	1.71785
7.76_330.2627m/z	9,10-DiHODE	48	0.67457	0.00539262	0.267699
6.56_527.2449m/z	(3S,7E,9R)-4,7-Megastigmadiene-3,9-diol 9-[apiosyl-(1->6)-glucoside]	38.5	0.66509	0.0105135	2.19608
3.59_397.1813m/z	6-Epi-7-isocucurbic acid glucoside	39.2	0.6556	0.00611786	0.590095
The metabolites in red were selected to consist panel.

## Sheet: Table S2B
Table S2B. Differential metabolites between UTUC and BCa without hematuria
Label	Name	Score	AUC	P value	Fold Change(UTUC/BCa)
4.63_381.1279m/z	4,8,9-trihydroxy-17-methoxy-2-oxatricyclo13.2.2.1,icosa-117,3,5,720,15,18-hexaen-10-one	38.5	0.90502	0.00010573	6.55784	0.905
4.60_298.0960m/z	5'-Methylthioadenosine	42.2	0.87455	0.027161	1.94453	0.875
6.11_238.1066m/z	L-beta-aspartyl-L-serine	43.6	0.85842	5.5328e-06	3.02701	0.858
8.79_386.1983m/z	Dehydroepiandrosterone sulfate	38.5	0.78853	0.0019558	0.26742	0.789
4.28_207.1254n	3-(2-Methylpropylidene)-3alpha,4-dihydro-1(3H)-isobenzofuranone	42.1	0.76882	0.002664	4.25856	0.769
3.92_236.0789n	N'-Formylkynurenine	48.2	0.75448	0.0045384	1.55867	0.754
5.44_340.1742m/z	Avenic acid A	41.3	0.74731	0.01319	0.570837	0.747
4.54_366.1417n	R-138727	42.4	0.73656	0.0040808	2.56649	0.737
4.89_243.0556n	Glutamylmethionine	40.8	0.72939	0.0061896	3.31434	0.729
5.87_298.1275m/z	Neosaxitoxin	36.4	0.71326	0.025153	4.03601	0.713
5.51_280.1537m/z	Enokipodin D	40.9	0.71147	0.0049478	4.4221	0.711
6.80_270.1509m/z	Dihydromorphine	40	0.70251	0.024144	0.5203	0.703
5.44_425.1403m/z	Erysothiopine	39.2	0.70072	0.023592	0.674741	0.701
5.64_516.2764n	Lucidenic acid E2	38.6	0.68459	0.046097	4.58462	0.685
6.41_316.1926m/z	Gravelliferone	37.4	0.681	0.034529	0.515283	0.681
6.53_409.1453m/z	3,4,5-trihydroxy-6-({2-hydroxy-3-[4-hydroxy-3-(3-methylbut-2-en-1-yl)phenyl]propanoyl}oxy)oxane-2-carboxylic acid	41.7	0.67742	0.043923	0.661435	0.677
6.09_490.1458n	Formononetin 7-(6''-methylmalonylglucoside)	38.9	0.64337	0.034997	5.73199	0.643
The metabolites in red were selected to consist panel.

## Sheet: Table S2C
Table S2C. Differential metabolites between UTUC and BCa with hematuria
Label	Name	Score	AUC	P value	Fold Change（UTUC/BCa）
4.58_299.1090m/z	Vanilloloside	41.7	0.90179	0.000706	4.55958
2.72_264.0769n	Aspartyl-Methionine	38.8	0.84375	0.024148	3.00511
1.50_245.1486m/z	Hydroxyprolyl-Isoleucine	39.1	0.82143	0.020817	3.78929
5.39_281.0984m/z	1,1'-(Tetrahydro-6a-hydroxy-2,3a,5-trimethylfuro[2,3-d]-1,3-dioxole-2,5-diyl)bis-ethanone	40.4	0.80357	0.0074778	2.25698
3.16_321.0983n	L-L-Homoglutathione	41.2	0.78571	0.03509	2.3496
6.18_400.1355n	6-{[4-carboxy-1-(3-methoxyphenyl)butan-2-yl]oxy}-3,4,5-trihydroxyoxane-2-carboxylic acid	40.3	0.77679	0.0063155	1.75616
5.66_397.1092m/z	3,4,5-trihydroxy-6-{[3-(3,4,5-trimethoxyphenyl)prop-2-enoyl]oxy}oxane-2-carboxylic acid	40	0.77679	0.0096289	1.85555
5.37_401.1404m/z	3,4,5-trihydroxy-6-{[4-hydroxy-5-(3-methoxyphenyl)pentanoyl]oxy}oxane-2-carboxylic acid	45.6	0.76786	0.005639	1.93338
4.42_308.1094n	N-(4-aminobutyl)-3-[4-hydroxy-3-(sulfooxy)phenyl]prop-2-enimidic acid	37.3	0.76339	0.015172	1.90442
4.44_255.0829m/z	L-Phosphoarginine	40	0.73214	0.033681	1.6606
5.78_265.0942n	7-Methylinosine	42.5	0.72768	0.0088867	0.481137
7.68_343.1805n	(+)-Galeon	41.2	0.72768	0.046653	0.648115
7.09_414.1873n	alpha-CEHC glucuronide	41.3	0.72768	0.049011	1.85282
6.29_240.0987n	gamma-Glutamylaspartic acid	38.9	0.70982	0.011093	1.6082
8.15_356.2783m/z	Sterebin E	39.1	0.70982	0.044298	0.514752
5.91_450.2085n	Cymorcin diglucoside	38.2	0.70536	0.17926	1.53297
7.23_318.1717m/z	Myrigalone A	38.3	0.70089	0.02967	0.624243
The metabolites in red were selected to consist panel.
