# Supplementary material for: LC-MS based urine untargeted metabolomic analyses to identify and subdivide urothelial cancer
Source: Front Oncol. 2023 May 12;13:1160965. doi: 10.3389/fonc.2023.1160965 (PMC10226587; doi:10.3389/fonc.2023.1160965)
Supplement: Supplementary file 4 [file Table_3.xlsx]

## Sheet: TableS3A
Table S3A. Differential genes mapped to the differential metabolites by KEGG/HMDB between UCs with healthy controls
HMDB ID	metabolites	gene_name	gene_id
HMDB0000071	Deoxyinosine	PNP	ENSG0000019880
		ADA	ENSG00000196839
HMDB0000903	Tetrahydrocortisone	AKR1C4	ENSG00000198610
HMDB0000806	Myristic acid	ASAH1	ENSG00000104763
		ACER2	ENSG00000177076
		ASAH2	ENSG00000188611
		ACER1	ENSG00000167769
		CEL	ENSG00000170835
		BCHE	ENSG00000114200
		PPARG	ENSG00000132170
		CES1	ENSG00000198848
		CES2	ENSG00000172831
HMDB0010362	6-Hydroxy-5-methoxyindole glucuronide	UGT1A1	ENSG00000241635
		UGT2B28	ENSG00000135226
		UGT2B4	ENSG00000156096
		UGT1A4	ENSG00000244474
		UGT2B7	ENSG00000171234
		UGT2B15	ENSG00000196620
		UGT2A1	ENSG00000173610
		UGT1A9	ENSG00000241119
		UGT1A8	ENSG00000242366
		UGT1A3	ENSG00000288702
HMDB0001335	Prostaglandin I2	PTGS2	ENSG00000073756
		PTGIS	ENSG00000124212
		PTGIR	ENSG00000160013
HMDB0010351	11-beta-Hydroxyandrosterone-3-glucuronide	UGT2B10	ENSG00000109181

## Sheet: Table S3B
Table S3B. Differential genes in the TCGA-BLCA between tumor tissues and normal tissue
gene_name	gene_id	gene_biotype	baseMean	log2FoldChange	lfcSE	stat	pvalue	padj
C1orf112	ENSG00000000460	protein_coding	684.488	1.53611	0.221735	6.92769	4.27768e-12	1.22595e-10
CFH	ENSG00000000971	protein_coding	3713.74	-1.22292	0.324913	-3.76385	0.00016732	0.000850923
MYH16	ENSG00000002079	transcribed_unitary_pseudogene	44.6734	3.18155	0.461956	6.88713	5.69303e-12	1.59505e-10
HS3ST1	ENSG00000002587	protein_coding	1767.31	-1.64266	0.317846	-5.1681	2.36486e-07	2.54477e-06
AOC1	ENSG00000002726	protein_coding	334.4	1.31792	0.547649	2.4065	0.0161062	0.0413904
WNT16	ENSG00000002745	protein_coding	30.7048	1.42035	0.483488	2.93771	0.00330647	0.0109449
HECW1	ENSG00000002746	protein_coding	106.776	1.14483	0.414877	2.75944	0.00579008	0.017556
KLHL13	ENSG00000003096	protein_coding	247.311	-2.22826	0.392011	-5.68418	1.31444e-08	1.8542e-07
DBNDD1	ENSG00000003249	protein_coding	1198.37	1.64424	0.305386	5.38415	7.27885e-08	8.7777e-07
CAMKK1	ENSG00000004660	protein_coding	556.27	-1.07018	0.210912	-5.07404	3.89455e-07	3.9773e-06
HSPB6	ENSG00000004776	protein_coding	1970.65	-4.77672	0.539025	-8.86178	7.87444e-19	7.91327e-17
PDK4	ENSG00000004799	protein_coding	1914.14	-3.58628	0.409018	-8.76803	1.81819e-18	1.66648e-16
ZMYND10	ENSG00000004838	protein_coding	76.0132	2.07408	0.383672	5.40588	6.44922e-08	7.87616e-07
ABCB5	ENSG00000004846	protein_coding	10.1987	-3.69638	0.650676	-5.68084	1.34038e-08	1.88859e-07
ARX	ENSG00000004848	protein_coding	14.6508	4.59869	0.799312	5.75331	8.75123e-09	1.28621e-07
CALCR	ENSG00000004948	protein_coding	6.71132	1.21862	0.450444	2.70538	0.00682272	0.0201609
MEOX1	ENSG00000005102	protein_coding	137.101	-2.35269	0.407361	-5.77544	7.6754e-09	1.14357e-07
PRKAR2B	ENSG00000005249	protein_coding	562.701	-1.9335	0.339093	-5.70196	1.18441e-08	1.68972e-07
WDR54	ENSG00000005448	protein_coding	1081.5	1.03951	0.212907	4.88243	1.04784e-06	9.64772e-06
ABCB4	ENSG00000005471	protein_coding	62.0655	-1.44375	0.250962	-5.75287	8.77417e-09	1.28854e-07
SOX8	ENSG00000005513	protein_coding	44.2558	-1.02312	0.433649	-2.35934	0.0183077	0.0460774
ITGA3	ENSG00000005884	protein_coding	23119.6	1.13266	0.315017	3.59554	0.000323722	0.00150837
ITGA2B	ENSG00000005961	protein_coding	64.1283	1.42094	0.381148	3.72805	0.000192966	0.000959937
ASB4	ENSG00000005981	protein_coding	3.98833	-1.64062	0.602797	-2.72168	0.00649519	0.0193498
KRT33A	ENSG00000006059	protein_coding	33.7027	1.77307	0.560737	3.16202	0.00156676	0.00581187
ABCC8	ENSG00000006071	protein_coding	9.99019	-2.62704	0.67006	-3.92061	8.8325e-05	0.000486708
TMEM132A	ENSG00000006118	protein_coding	4102.96	2.20285	0.245261	8.98167	2.66698e-19	2.98432e-17
CX3CL1	ENSG00000006210	protein_coding	2154.74	-1.49836	0.396426	-3.77968	0.000157031	0.000804766
DLX6	ENSG00000006377	protein_coding	153.107	2.73419	0.466512	5.86092	4.60311e-09	7.19746e-08
GGCT	ENSG00000006625	protein_coding	3589.98	1.06038	0.180183	5.88505	3.97937e-09	6.32245e-08
DBF4	ENSG00000006634	protein_coding	742.039	1.28024	0.154174	8.30382	1.00816e-16	6.61449e-15
PRSS21	ENSG00000007038	protein_coding	227.44	2.09128	0.670989	3.11671	0.00182881	0.0066269
NOS2	ENSG00000007171	protein_coding	128.141	1.52186	0.478408	3.1811	0.00146718	0.00551026
DNAH9	ENSG00000007174	protein_coding	10.1301	-1.60139	0.451209	-3.54911	0.000386543	0.00175644
GAS7	ENSG00000007237	protein_coding	1029.94	-2.2111	0.364443	-6.06705	1.30278e-09	2.30699e-08
CEACAM7	ENSG00000007306	protein_coding	501.063	-1.92928	0.781545	-2.46855	0.0135663	0.0358924
CD79B	ENSG00000007312	protein_coding	323.911	-1.95713	0.459817	-4.25631	2.0783e-05	0.000137769
SELE	ENSG00000007908	protein_coding	746.908	-2.57686	0.521074	-4.94529	7.60298e-07	7.24149e-06
FMO3	ENSG00000007933	protein_coding	109.011	1.1472	0.457133	2.50956	0.012088	0.0325984
E2F2	ENSG00000007968	protein_coding	594.36	1.61003	0.294879	5.45995	4.76265e-08	5.97239e-07
CYB561	ENSG00000008283	protein_coding	5945.6	1.22058	0.150944	8.08632	6.14956e-16	3.41966e-14
CELSR3	ENSG00000008300	protein_coding	1200.01	2.6238	0.321927	8.15029	3.63049e-16	2.12921e-14
NFIX	ENSG00000008441	protein_coding	2098.17	-2.21941	0.25141	-8.82784	1.06719e-18	1.04091e-16
IL32	ENSG00000008517	protein_coding	2910.83	1.02774	0.385075	2.66894	0.00760917	0.0220823
PKD1	ENSG00000008710	protein_coding	2617.98	-1.57753	0.161222	-9.78485	1.30789e-22	2.90917e-20
MAPK8IP2	ENSG00000008735	protein_coding	393.382	2.23034	0.407414	5.47438	4.39045e-08	5.53216e-07
REV3L	ENSG00000009413	protein_coding	932.372	-1.54293	0.202305	-7.62675	2.4074e-14	1.00942e-12
IYD	ENSG00000009765	protein_coding	91.9105	2.12135	0.589949	3.59582	0.000323376	0.00150734
ETV7	ENSG00000010030	protein_coding	797.79	1.26874	0.297876	4.25927	2.05094e-05	0.000136253
NCAPD2	ENSG00000010292	protein_coding	6062.79	1.12309	0.180354	6.22718	4.74912e-10	9.13729e-09
IFFO1	ENSG00000010295	protein_coding	388.626	-1.26135	0.280621	-4.49484	6.96232e-06	5.22805e-05
SEMA3G	ENSG00000010319	protein_coding	399.281	-1.77012	0.269464	-6.56905	5.06372e-11	1.18258e-09
SLC6A13	ENSG00000010379	protein_coding	8.98147	1.44294	0.53161	2.71429	0.00664184	0.0197142
FYN	ENSG00000010810	protein_coding	1517.37	-1.49163	0.260724	-5.7211	1.05834e-08	1.52766e-07
SLC6A7	ENSG00000011083	protein_coding	6.99956	1.21974	0.423326	2.88132	0.00396015	0.0127471
DPF1	ENSG00000011332	protein_coding	68.8416	1.90648	0.367967	5.18112	2.20554e-07	2.38813e-06
SYT7	ENSG00000011347	protein_coding	1189.74	1.77194	0.373996	4.73786	2.15987e-06	1.84132e-05
ANLN	ENSG00000011426	protein_coding	3055.29	2.04001	0.263851	7.73169	1.0613e-14	4.70987e-13
DCN	ENSG00000011465	protein_coding	15765.6	-2.65074	0.410992	-6.44963	1.12126e-10	2.45956e-09
CEP68	ENSG00000011523	protein_coding	1143.21	-1.00295	0.131452	-7.62984	2.35051e-14	9.88974e-13
GABRA3	ENSG00000011677	protein_coding	355.787	1.51998	0.477848	3.18089	0.00146824	0.0055131
BRCA1	ENSG00000012048	protein_coding	1157.08	1.39323	0.186676	7.46332	8.43695e-14	3.21937e-12
CD22	ENSG00000012124	protein_coding	264.659	-1.43811	0.529866	-2.71409	0.00664576	0.0197226
CALCOCO1	ENSG00000012822	protein_coding	3131.01	-1.18048	0.133353	-8.8523	8.57372e-19	8.56879e-17
SLC25A39	ENSG00000013306	protein_coding	10209	1.02393	0.137812	7.42988	1.08698e-13	4.07523e-12
DDX11	ENSG00000013573	protein_coding	1792.49	1.2862	0.168061	7.65317	1.96089e-14	8.33698e-13
GPRC5A	ENSG00000013588	protein_coding	12592.8	-1.03681	0.365579	-2.83607	0.00456725	0.0144025
CD6	ENSG00000013725	protein_coding	395.152	-1.16312	0.37818	-3.07556	0.00210108	0.00745868
TACC3	ENSG00000013810	protein_coding	5015.72	1.85857	0.232051	8.00929	1.15377e-15	5.96151e-14
POLA2	ENSG00000014138	protein_coding	1420.68	1.03591	0.154324	6.71255	1.91251e-11	4.85163e-10
ACP3	ENSG00000014257	protein_coding	260.069	1.17334	0.357499	3.28208	0.00103045	0.00407874
DPEP1	ENSG00000015413	protein_coding	37.0163	1.54302	0.486736	3.17014	0.00152365	0.00568014
BID	ENSG00000015475	protein_coding	2829.19	1.20522	0.163597	7.367	1.74509e-13	6.30912e-12
CHDH	ENSG00000016391	protein_coding	295.27	1.79834	0.363744	4.94397	7.65466e-07	7.28121e-06
CLCA4	ENSG00000016602	protein_coding	2863.22	-2.37104	0.703121	-3.37217	0.00074579	0.00309331
IGF1	ENSG00000017427	protein_coding	108.02	-1.41457	0.537697	-2.63079	0.00851862	0.0243002
SLC38A5	ENSG00000017483	protein_coding	1472.42	1.37827	0.450061	3.06241	0.00219563	0.00774159
CNTN1	ENSG00000018236	protein_coding	880.566	-3.16384	0.566357	-5.58629	2.31971e-08	3.09852e-07
WWTR1	ENSG00000018408	protein_coding	2825.39	-2.14667	0.221129	-9.70779	2.79332e-22	5.78963e-20
ATP1A2	ENSG00000018625	protein_coding	527.161	-4.75133	0.627927	-7.5667	3.82834e-14	1.55077e-12
PRDM11	ENSG00000019485	protein_coding	453.014	-1.18886	0.229236	-5.18619	2.14635e-07	2.32887e-06
SYT13	ENSG00000019505	protein_coding	42.6725	3.25177	0.810095	4.01406	5.96831e-05	0.000346023
HGF	ENSG00000019991	protein_coding	409.207	-1.29781	0.52581	-2.46821	0.0135792	0.0359207
ADGRA2	ENSG00000020181	protein_coding	1652.95	-2.41848	0.308531	-7.83869	4.55262e-15	2.14845e-13
SAMD4A	ENSG00000020577	protein_coding	798.393	-2.35846	0.2851	-8.27241	1.31279e-16	8.461e-15
CYP3A43	ENSG00000021461	protein_coding	4.34337	2.06616	0.603627	3.42291	0.000619553	0.00263934
SLC7A9	ENSG00000021488	protein_coding	28.0168	1.21287	0.368081	3.29511	0.000983815	0.00391797
OSBPL5	ENSG00000021762	protein_coding	1158.17	-1.06341	0.172845	-6.15241	7.6315e-10	1.41386e-08
FHL1	ENSG00000022267	protein_coding	3736.82	-4.40782	0.451396	-9.76488	1.59304e-22	3.47978e-20
NLRP2	ENSG00000022556	protein_coding	3313.76	1.79898	0.607043	2.96351	0.00304152	0.0101978
PLEKHO1	ENSG00000023902	protein_coding	3060.29	-1.41149	0.269782	-5.23198	1.67707e-07	1.86517e-06
GCLM	ENSG00000023909	protein_coding	2628.55	1.17767	0.307787	3.82626	0.000130107	0.000682217
EHD2	ENSG00000024422	protein_coding	6192.01	-1.12087	0.278422	-4.02581	5.67793e-05	0.000331454
DEPDC1	ENSG00000024526	protein_coding	788.343	1.82909	0.258844	7.06637	1.59039e-12	4.89172e-11
RRAGD	ENSG00000025039	protein_coding	707.772	-1.05476	0.285527	-3.6941	0.000220669	0.0010808
HSD17B6	ENSG00000025423	protein_coding	301.126	-2.70366	0.351872	-7.68364	1.54632e-14	6.68346e-13
TYMP	ENSG00000025708	protein_coding	8057.58	1.64076	0.373628	4.39143	1.1261e-05	8.01386e-05
KCNG1	ENSG00000026559	protein_coding	2095.57	2.91158	0.479564	6.0713	1.26879e-09	2.25117e-08
POU2F2	ENSG00000028277	protein_coding	434.558	-1.02283	0.321003	-3.18635	0.00144079	0.00542569
ARNTL2	ENSG00000029153	protein_coding	2279.74	1.06593	0.294529	3.6191	0.000295629	0.00139548
IBSP	ENSG00000029559	protein_coding	47.969	3.96136	0.499606	7.92897	2.20964e-15	1.09074e-13
HMGB3	ENSG00000029993	protein_coding	4797.29	1.9684	0.192128	10.2452	1.24313e-24	4.23813e-22
MUSK	ENSG00000030304	protein_coding	11.1354	-2.42647	0.456211	-5.31876	1.04476e-07	1.22115e-06
FAM13B	ENSG00000031003	protein_coding	1212.47	-1.48031	0.182526	-8.1101	5.05776e-16	2.86494e-14
LRRC7	ENSG00000033122	protein_coding	34.9263	-1.84697	0.268407	-6.88122	5.93411e-12	1.65751e-10
APBA2	ENSG00000034053	protein_coding	517.477	1.20695	0.386254	3.12476	0.00177948	0.00647582
MYOC	ENSG00000034971	protein_coding	75.9508	-5.58576	0.711538	-7.85027	4.15155e-15	1.96426e-13
VCL	ENSG00000035403	protein_coding	9507.47	-1.90964	0.190254	-10.0373	1.0448e-23	2.9318e-21
DEPDC1B	ENSG00000035499	protein_coding	558.378	2.16565	0.236959	9.13933	6.28385e-20	8.01498e-18
DAPK2	ENSG00000035664	protein_coding	304.218	-1.05139	0.318857	-3.29738	0.000975897	0.00389324
TIMP2	ENSG00000035862	protein_coding	11740.9	-1.26439	0.343464	-3.68128	0.000232064	0.00112843
MYOM2	ENSG00000036448	protein_coding	73.1958	-2.76335	0.328569	-8.41027	4.09076e-17	2.892e-15
OTC	ENSG00000036473	protein_coding	1.82066	-3.42656	0.883756	-3.87727	0.000105634	0.000569867
CYP46A1	ENSG00000036530	protein_coding	24.9948	-1.52206	0.31077	-4.8977	9.69642e-07	8.98561e-06
USP2	ENSG00000036672	protein_coding	148.184	-2.06308	0.356525	-5.78663	7.18105e-09	1.0758e-07
HOXC8	ENSG00000037965	protein_coding	55.2173	3.03978	0.522087	5.82237	5.80187e-09	8.85921e-08
C6	ENSG00000039537	protein_coding	18.6796	-1.69559	0.640476	-2.6474	0.00811142	0.0233173
BEST2	ENSG00000039987	protein_coding	6.34623	3.26988	0.707262	4.62329	3.77693e-06	3.03477e-05
SLC66A1	ENSG00000040487	protein_coding	1120.56	1.20973	0.134848	8.97107	2.93659e-19	3.24618e-17
RTN4R	ENSG00000040608	protein_coding	335.712	2.24463	0.302459	7.42124	1.16027e-13	4.31893e-12
ZIC2	ENSG00000043355	protein_coding	249.289	3.73449	0.550012	6.78982	1.12272e-11	2.9786e-10
TRIT1	ENSG00000043514	protein_coding	2069.94	1.01726	0.19244	5.28609	1.24959e-07	1.4348e-06
EPHA3	ENSG00000044524	protein_coding	380.21	-2.68	0.362532	-7.39244	1.44162e-13	5.29597e-12
GPM6B	ENSG00000046653	protein_coding	281.645	-1.8146	0.289814	-6.26126	3.81873e-10	7.47738e-09
MAGEC2	ENSG00000046774	protein_coding	104.058	5.33847	1.14533	4.66109	3.14537e-06	2.57728e-05
PREX2	ENSG00000046889	protein_coding	244.323	-1.93933	0.321677	-6.0288	1.65178e-09	2.8584e-08
CP	ENSG00000047457	protein_coding	2340.38	1.71892	0.611783	2.80969	0.00495898	0.0154127
ARHGAP6	ENSG00000047648	protein_coding	377.462	-2.08318	0.415602	-5.01245	5.37427e-07	5.30864e-06
ROS1	ENSG00000047936	protein_coding	49.3853	4.87488	0.767145	6.35458	2.09001e-10	4.27829e-09
CC2D2A	ENSG00000048342	protein_coding	532.117	-1.75887	0.196549	-8.94876	3.59493e-19	3.91462e-17
LMO3	ENSG00000048540	protein_coding	533.32	-3.81884	0.472184	-8.08761	6.08475e-16	3.38879e-14
GUCA1A	ENSG00000048545	protein_coding	14.4327	1.55654	0.564404	2.75784	0.00581851	0.0176275
CELF2	ENSG00000048740	protein_coding	729.39	-2.67108	0.33238	-8.03625	9.26313e-16	4.88309e-14
KITLG	ENSG00000049130	protein_coding	1200.33	-1.33887	0.349306	-3.83295	0.000126616	0.000666111
PER3	ENSG00000049246	protein_coding	838.689	-1.59726	0.260169	-6.13933	8.28688e-10	1.52444e-08
EPN3	ENSG00000049283	protein_coding	3582.47	1.06624	0.325474	3.27595	0.00105307	0.004157
ELN	ENSG00000049540	protein_coding	2400.72	-2.1785	0.424369	-5.13351	2.84387e-07	3.01137e-06
RFC2	ENSG00000049541	protein_coding	2076.94	1.01877	0.144998	7.02609	2.12394e-12	6.3769e-11
NEXMIF	ENSG00000050030	protein_coding	27.2362	-2.57696	0.553473	-4.65599	3.22428e-06	2.63483e-05
NFE2L3	ENSG00000050344	protein_coding	1919.28	1.60978	0.267552	6.01671	1.77999e-09	3.0614e-08
LAMC3	ENSG00000050555	protein_coding	778.179	-2.49514	0.323549	-7.71178	1.24076e-14	5.44011e-13
PTGER3	ENSG00000050628	protein_coding	228.263	-2.28294	0.487648	-4.68153	2.84747e-06	2.36075e-05
HOMER3	ENSG00000051128	protein_coding	2735.69	1.20996	0.210608	5.7451	9.18692e-09	1.34267e-07
RAD51	ENSG00000051180	protein_coding	724.335	1.81167	0.199551	9.07874	1.09835e-19	1.32234e-17
POLQ	ENSG00000051341	protein_coding	667.96	2.32635	0.228147	10.1967	2.05051e-24	6.61951e-22
PRSS8	ENSG00000052344	protein_coding	4493.36	2.06226	0.363338	5.67588	1.37975e-08	1.93733e-07
FOXN3	ENSG00000053254	protein_coding	2558.47	-1.70452	0.167875	-10.1535	3.19665e-24	9.71756e-22
METTL24	ENSG00000053328	protein_coding	21.5816	-3.73264	0.43145	-8.6514	5.08732e-18	4.28238e-16
NRIP2	ENSG00000053702	protein_coding	170.058	-1.02292	0.186606	-5.48174	4.21172e-08	5.32545e-07
ENTPD2	ENSG00000054179	protein_coding	289.271	1.26566	0.403219	3.13888	0.00169596	0.00621904
PTPRN	ENSG00000054356	protein_coding	76.9013	2.55544	0.527156	4.8476	1.24965e-06	1.1292e-05
KCNH2	ENSG00000055118	protein_coding	408.872	-2.65367	0.527343	-5.03214	4.85028e-07	4.83822e-06
MCOLN3	ENSG00000055732	protein_coding	158.058	1.1526	0.481933	2.39161	0.0167745	0.0428604
CCDC85A	ENSG00000055813	protein_coding	15.7124	-1.2211	0.447715	-2.72741	0.00638339	0.0190744
IL17RB	ENSG00000056736	protein_coding	276.37	1.20646	0.296723	4.06597	4.78341e-05	0.000285167
PRDM1	ENSG00000057657	protein_coding	1285.95	-1.64302	0.291564	-5.63518	1.74876e-08	2.40003e-07
LAMC2	ENSG00000058085	protein_coding	15773	2.75603	0.482481	5.7122	1.11528e-08	1.60112e-07
PPP1R12A	ENSG00000058272	protein_coding	3412.02	-1.99912	0.155507	-12.8555	8.00754e-38	2.43423e-34
RASGRF1	ENSG00000058335	protein_coding	175.834	1.74336	0.431988	4.03566	5.44491e-05	0.000319538
CAMK2B	ENSG00000058404	protein_coding	59.0352	1.86335	0.466752	3.99217	6.54717e-05	0.000374407
ATP2B4	ENSG00000058668	protein_coding	6700.9	-2.07799	0.248282	-8.36946	5.78819e-17	3.94677e-15
NDC1	ENSG00000058804	protein_coding	2293.27	1.03986	0.140028	7.42607	1.11873e-13	4.18567e-12
DGKG	ENSG00000058866	protein_coding	182.648	-2.55706	0.375835	-6.80369	1.01975e-11	2.73123e-10
PARP12	ENSG00000059378	protein_coding	3011.31	1.22767	0.208615	5.88484	3.98429e-09	6.3275e-08
TARBP1	ENSG00000059588	protein_coding	1910.27	1.05369	0.166239	6.33845	2.32089e-10	4.70878e-09
SLC2A3	ENSG00000059804	protein_coding	2597.63	-1.70882	0.366865	-4.65789	3.1946e-06	2.61291e-05
PSD	ENSG00000059915	protein_coding	782.554	-3.90802	0.388872	-10.0496	9.22092e-24	2.62789e-21
CREB3L3	ENSG00000060566	protein_coding	9.70675	1.52752	0.56723	2.69295	0.00708223	0.0208129
RIMBP2	ENSG00000060709	protein_coding	20.2501	-1.2122	0.519117	-2.33512	0.0195373	0.0485458
COL11A1	ENSG00000060718	protein_coding	1801.01	5.77268	0.562157	10.2688	9.74034e-25	3.41652e-22
BCAT1	ENSG00000060982	protein_coding	2039.83	1.31891	0.410811	3.21051	0.001325	0.00505086
PRDM6	ENSG00000061455	protein_coding	299.2	-3.32963	0.38171	-8.72294	2.71068e-18	2.40591e-16
SPAG4	ENSG00000061656	protein_coding	1061.53	1.71352	0.294796	5.81256	6.15238e-09	9.33581e-08
CDH3	ENSG00000062038	protein_coding	8980.76	2.73853	0.432443	6.3327	2.4091e-10	4.87689e-09
ARSF	ENSG00000062096	protein_coding	14.4234	-3.46811	0.642291	-5.39959	6.67945e-08	8.13283e-07
LTK	ENSG00000062524	protein_coding	91.9889	1.31621	0.472353	2.7865	0.00532809	0.0163716
POLD1	ENSG00000062822	protein_coding	2096.53	1.37738	0.159279	8.64758	5.26047e-18	4.4013e-16
AHRR	ENSG00000063438	protein_coding	151.953	-1.12485	0.340945	-3.29922	0.000969539	0.00387041
DLX3	ENSG00000064195	protein_coding	225.844	1.44169	0.460974	3.12748	0.00176309	0.00642707
TSPAN32	ENSG00000064201	protein_coding	44.5945	-1.01795	0.363014	-2.80415	0.00504489	0.0156318
CCN5	ENSG00000064205	protein_coding	437.658	-2.43804	0.542037	-4.49792	6.86205e-06	5.16019e-05
DMRT3	ENSG00000064218	protein_coding	11.6671	2.71113	0.667506	4.06158	4.87412e-05	0.000289865
CDON	ENSG00000064309	protein_coding	254.475	-2.26595	0.353869	-6.40336	1.51991e-10	3.21979e-09
OAT	ENSG00000065154	protein_coding	2474.28	-1.0491	0.328984	-3.1889	0.00142813	0.00538579
NTN1	ENSG00000065320	protein_coding	498.051	-1.64884	0.438757	-3.75798	0.000171288	0.000867829
GLP2R	ENSG00000065325	protein_coding	107.447	-5.30009	0.535453	-9.89833	4.233e-23	1.03635e-20
MCM10	ENSG00000065328	protein_coding	760.232	2.07646	0.254947	8.14467	3.80323e-16	2.21626e-14
ERBB3	ENSG00000065361	protein_coding	9794.64	1.01038	0.302469	3.34042	0.000836504	0.00342056
ROPN1	ENSG00000065371	protein_coding	2.03569	3.18811	1.03499	3.08032	0.00206779	0.00735911
ANKRD44	ENSG00000065413	protein_coding	432.658	-1.31266	0.260808	-5.03303	4.82775e-07	4.82101e-06
MYLK	ENSG00000065534	protein_coding	9280.23	-4.30392	0.399627	-10.7698	4.77846e-27	2.35559e-24
PACC1	ENSG00000065600	protein_coding	723.319	1.45455	0.159679	9.10917	8.30144e-20	1.03354e-17
ASB1	ENSG00000065802	protein_coding	941.444	-1.06529	0.154873	-6.87849	6.04906e-12	1.68832e-10
ME1	ENSG00000065833	protein_coding	1080.65	-1.28292	0.34135	-3.75837	0.000171025	0.000866983
SLC9A7	ENSG00000065923	protein_coding	1247.34	1.03697	0.258146	4.01701	5.89424e-05	0.000342219
ASPM	ENSG00000066279	protein_coding	1510.16	2.22559	0.2672	8.32929	8.133e-17	5.42383e-15
MPPED2	ENSG00000066382	protein_coding	297.849	-1.56045	0.445095	-3.50589	0.000455081	0.00202389
CLDN18	ENSG00000066405	protein_coding	27.5733	1.54424	0.479397	3.22122	0.00127647	0.00489584
EML1	ENSG00000066629	protein_coding	695.974	-2.47002	0.300086	-8.23104	1.85596e-16	1.17135e-14
KIF26A	ENSG00000066735	protein_coding	192.192	-1.18163	0.380934	-3.10192	0.00192267	0.00691618
KLF6	ENSG00000067082	protein_coding	10813.1	-1.6138	0.210516	-7.6659	1.77575e-14	7.61194e-13
CACNB1	ENSG00000067191	protein_coding	616.467	1.01943	0.238424	4.27568	1.90554e-05	0.000127677
PRKCZ	ENSG00000067606	protein_coding	1233.66	1.01927	0.183574	5.55236	2.81832e-08	3.69952e-07
NAV3	ENSG00000067798	protein_coding	126.316	-1.83313	0.445269	-4.11691	3.83993e-05	0.000236058
PDZD4	ENSG00000067840	protein_coding	193.268	-2.75914	0.42468	-6.49698	8.19471e-11	1.83621e-09
ATP2B3	ENSG00000067842	protein_coding	3.42118	-1.36636	0.511779	-2.66983	0.00758903	0.0220327
ROCK1	ENSG00000067900	protein_coding	2540.04	-1.34545	0.161458	-8.33313	7.87315e-17	5.2795e-15
HDAC4	ENSG00000068024	protein_coding	670.298	-2.13428	0.194537	-10.9711	5.2646e-28	3.04837e-25
MEF2A	ENSG00000068305	protein_coding	1675.39	-1.14383	0.157508	-7.26204	3.81289e-13	1.30724e-11
INPP5A	ENSG00000068383	protein_coding	1480	-1.4028	0.163511	-8.57922	9.55153e-18	7.58313e-16
PRR11	ENSG00000068489	protein_coding	1297.44	1.95766	0.236225	8.2873	1.15849e-16	7.51964e-15
REEP1	ENSG00000068615	protein_coding	257.369	-3.92461	0.48664	-8.0647	7.34154e-16	3.9972e-14
STON1-GTF2A1L	ENSG00000068781	protein_coding	8.24924	-3.56065	0.487201	-7.30838	2.70375e-13	9.52948e-12
RASGRP2	ENSG00000068831	protein_coding	317.35	-2.41277	0.360933	-6.68482	2.31208e-11	5.75715e-10
PYGM	ENSG00000068976	protein_coding	204.694	-4.73195	0.406329	-11.6456	2.41584e-31	2.31914e-28
PAGE1	ENSG00000068985	protein_coding	4.07662	3.87866	1.29572	2.99344	0.0027585	0.00937812
PITX1	ENSG00000069011	protein_coding	2824.53	-1.62053	0.372036	-4.35584	1.32555e-05	9.25449e-05
ABCC9	ENSG00000069431	protein_coding	277.329	-2.55921	0.355615	-7.19657	6.17447e-13	2.03101e-11
GAL	ENSG00000069482	protein_coding	152.958	4.56065	0.667431	6.83314	8.30752e-12	2.27004e-10
MAOB	ENSG00000069535	protein_coding	695.649	-3.29736	0.489108	-6.74158	1.56668e-11	4.0418e-10
RORA	ENSG00000069667	protein_coding	458.813	-1.40175	0.276248	-5.07426	3.89004e-07	3.97381e-06
TGFBR3	ENSG00000069702	protein_coding	2298.8	-2.19892	0.318174	-6.91108	4.80982e-12	1.36649e-10
HES2	ENSG00000069812	protein_coding	1625.03	1.70679	0.526757	3.24019	0.00119449	0.00463452
RAB27A	ENSG00000069974	protein_coding	1036.02	-1.11077	0.188542	-5.89134	3.83069e-09	6.11017e-08
FGF10	ENSG00000070193	protein_coding	39.3622	-3.95436	0.62792	-6.29756	3.02369e-10	5.9979e-09
FGF22	ENSG00000070388	protein_coding	10.6146	1.76869	0.434148	4.07393	4.62258e-05	0.000276619
CNGB1	ENSG00000070729	protein_coding	137.811	3.83562	0.480912	7.97573	1.51485e-15	7.68569e-14
PTPN21	ENSG00000070778	protein_coding	853.906	-1.25917	0.188908	-6.66552	2.63727e-11	6.49594e-10
CAMK2A	ENSG00000070808	protein_coding	47.4282	-3.75622	0.473645	-7.93045	2.18348e-15	1.07928e-13
EPHA8	ENSG00000070886	protein_coding	6.96669	2.8559	0.716726	3.98465	6.75791e-05	0.000385371
RAD18	ENSG00000070950	protein_coding	900.536	1.01815	0.162548	6.26368	3.75996e-10	7.37416e-09
ARHGAP10	ENSG00000071205	protein_coding	1518.83	-1.54661	0.198644	-7.78585	6.92477e-15	3.17747e-13
RPS6KA2	ENSG00000071242	protein_coding	1344.92	-1.71489	0.227546	-7.53645	4.82924e-14	1.91902e-12
LMCD1	ENSG00000071282	protein_coding	2005.17	-2.11429	0.334958	-6.3121	2.7528e-10	5.5115e-09
TRIP13	ENSG00000071539	protein_coding	1497.63	2.08086	0.260228	7.99631	1.28208e-15	6.55948e-14
CYBRD1	ENSG00000071967	protein_coding	2773.97	-2.28258	0.317054	-7.19932	6.05115e-13	1.99765e-11
CDH19	ENSG00000071991	protein_coding	88.1308	-2.89514	0.69945	-4.13916	3.4858e-05	0.000216588
ACTN1	ENSG00000072110	protein_coding	15330.8	-1.52986	0.256973	-5.95339	2.62642e-09	4.34115e-08
LIMS2	ENSG00000072163	protein_coding	1524.38	-3.44221	0.335816	-10.2503	1.17998e-24	4.0608e-22
SPEG	ENSG00000072195	protein_coding	955.557	-3.20215	0.420935	-7.60723	2.80042e-14	1.16219e-12
TFRC	ENSG00000072274	protein_coding	11141.9	1.1076	0.256743	4.31403	1.60307e-05	0.00010949
SREBF1	ENSG00000072310	protein_coding	9451.71	1.09977	0.240548	4.57196	4.8318e-06	3.79297e-05
HMMR	ENSG00000072571	protein_coding	959.37	2.01502	0.242395	8.31298	9.33272e-17	6.15639e-15
ACAP1	ENSG00000072818	protein_coding	642.157	-1.07175	0.307073	-3.4902	0.000482662	0.00212954
EVC	ENSG00000072840	protein_coding	592.071	-1.52941	0.326951	-4.67781	2.89952e-06	2.39954e-05
IRAG1	ENSG00000072952	protein_coding	1423.65	-3.11274	0.343762	-9.05493	1.36655e-19	1.60807e-17
CYP2W1	ENSG00000073067	protein_coding	234.934	1.53079	0.606425	2.52428	0.0115935	0.0314765
MCM2	ENSG00000073111	protein_coding	4288.7	1.83447	0.21861	8.3915	4.79965e-17	3.33498e-15
MOV10L1	ENSG00000073146	protein_coding	30.4726	1.00181	0.373632	2.68128	0.00733404	0.0214219
PANX2	ENSG00000073150	protein_coding	629.598	1.34247	0.387288	3.46633	0.000527617	0.00229239
FERMT2	ENSG00000073712	protein_coding	1929.11	-2.87856	0.306959	-9.37766	6.74524e-21	1.01677e-18
DHRS9	ENSG00000073737	protein_coding	500.582	1.37546	0.565602	2.43185	0.0150218	0.0390606
PTGS2	ENSG00000073756	protein_coding	4155.6	-2.42097	0.42823	-5.65342	1.57285e-08	2.18159e-07
IGF2BP2	ENSG00000073792	protein_coding	1381.27	2.32152	0.467734	4.96334	6.92902e-07	6.66747e-06
FRY	ENSG00000073910	protein_coding	1966.08	-1.38377	0.311383	-4.44394	8.83247e-06	6.4582e-05
GLI2	ENSG00000074047	protein_coding	167.145	-1.40997	0.414583	-3.40094	0.000671534	0.00282548
CDHR2	ENSG00000074276	protein_coding	20.9974	1.59646	0.354431	4.50431	6.65905e-06	5.03035e-05
SNCB	ENSG00000074317	protein_coding	4.98742	2.13651	0.630998	3.38593	0.000709382	0.00296363
MGLL	ENSG00000074416	protein_coding	2193.4	-1.96161	0.306973	-6.39016	1.65708e-10	3.47895e-09
TACR2	ENSG00000075073	protein_coding	216.967	-4.43527	0.440626	-10.0658	7.82104e-24	2.26432e-21
SEMA3A	ENSG00000075213	protein_coding	422.375	-1.88592	0.399027	-4.72628	2.2867e-06	1.93857e-05
GTSE1	ENSG00000075218	protein_coding	909.64	2.36295	0.218783	10.8004	3.42601e-27	1.71202e-24
ACAT1	ENSG00000075239	protein_coding	1497.49	-1.10045	0.210039	-5.23925	1.61228e-07	1.79696e-06
WNT8B	ENSG00000075290	protein_coding	20.2873	1.35899	0.539315	2.51985	0.0117405	0.0318146
ADD2	ENSG00000075340	protein_coding	254.868	1.35999	0.541741	2.5104	0.0120595	0.032531
CACNG4	ENSG00000075461	protein_coding	636.622	2.90393	0.580926	4.99879	5.76912e-07	5.65578e-06
FSCN1	ENSG00000075618	protein_coding	14775.8	1.41933	0.309767	4.58192	4.60723e-06	3.63389e-05
ATP12A	ENSG00000075673	protein_coding	89.2222	3.84045	0.711359	5.39874	6.71091e-08	8.16841e-07
WDR62	ENSG00000075702	protein_coding	807.947	1.43238	0.242093	5.91664	3.28592e-09	5.30855e-08
PAX2	ENSG00000075891	protein_coding	2.88143	2.25541	0.792725	2.84513	0.00443934	0.0140478
SPAG5	ENSG00000076382	protein_coding	2457.57	2.0814	0.20906	9.956	2.37412e-23	6.18612e-21
ACACB	ENSG00000076555	protein_coding	716.107	-2.81822	0.2756	-10.2258	1.51985e-24	4.99481e-22
MCAM	ENSG00000076706	protein_coding	5243.49	-2.02731	0.251293	-8.06749	7.17601e-16	3.92464e-14
RAP1GAP	ENSG00000076864	protein_coding	1605.45	1.12671	0.375437	3.00108	0.00269028	0.00917957
NMRK2	ENSG00000077009	protein_coding	1.8329	-2.99308	0.67672	-4.42292	9.73751e-06	7.05631e-05
CTTNBP2	ENSG00000077063	protein_coding	297.968	-1.26741	0.503657	-2.51642	0.0118554	0.0320611
RARB	ENSG00000077092	protein_coding	383.505	-1.25276	0.352251	-3.55643	0.000375925	0.0017146
UBE2T	ENSG00000077152	protein_coding	1069.44	1.78111	0.19263	9.24626	2.32476e-20	3.26172e-18
PPP1R12B	ENSG00000077157	protein_coding	4665.45	-3.99291	0.318124	-12.5514	3.90466e-36	8.90237e-33
SPAG6	ENSG00000077327	protein_coding	16.7042	1.94845	0.570258	3.41679	0.000633644	0.00269026
ACTN2	ENSG00000077522	protein_coding	92.4679	-4.58152	0.565864	-8.0965	5.65631e-16	3.16953e-14
NAALAD2	ENSG00000077616	protein_coding	61.7074	-1.17279	0.286569	-4.09252	4.26704e-05	0.000258267
JADE1	ENSG00000077684	protein_coding	1268.22	-1.12001	0.206182	-5.43215	5.56785e-08	6.89676e-07
FGFR1	ENSG00000077782	protein_coding	2490.34	-2.1453	0.375244	-5.71707	1.08376e-08	1.55831e-07
FKBP6	ENSG00000077800	protein_coding	2.17647	1.48903	0.579636	2.56891	0.0102019	0.0282879
SMC1B	ENSG00000077935	protein_coding	136.735	2.78533	0.434247	6.41416	1.41606e-10	3.02615e-09
FBLN1	ENSG00000077942	protein_coding	40463.7	-1.05832	0.366434	-2.88816	0.00387498	0.0125249
ITGA8	ENSG00000077943	protein_coding	551.299	-3.42701	0.337463	-10.1552	3.14124e-24	9.62936e-22
AMPH	ENSG00000078053	protein_coding	83.9569	-1.35777	0.392393	-3.46024	0.000539698	0.00234042
FAP	ENSG00000078098	protein_coding	743.696	1.55066	0.424687	3.65129	0.000260924	0.00125026
ADCY2	ENSG00000078295	protein_coding	82.8423	-2.38821	0.475278	-5.02487	5.03783e-07	5.0034e-06
ADCYAP1R1	ENSG00000078549	protein_coding	30.45	-2.98604	0.464768	-6.4248	1.32046e-10	2.8452e-09
ITM2A	ENSG00000078596	protein_coding	502.158	-2.65445	0.343627	-7.72478	1.12047e-14	4.9484e-13
TNRC6C	ENSG00000078687	protein_coding	604.071	-1.11013	0.193025	-5.75121	8.86079e-09	1.29917e-07
TP53INP2	ENSG00000078804	protein_coding	2161.57	-2.34115	0.241644	-9.68841	3.37761e-22	6.76988e-20
BPIFB2	ENSG00000078898	protein_coding	4.89418	3.58126	1.13441	3.15692	0.00159446	0.00589362
TP73	ENSG00000078900	protein_coding	491.958	1.85127	0.385759	4.79904	1.59425e-06	1.40407e-05
RUNX1T1	ENSG00000079102	protein_coding	148.817	-2.68315	0.37964	-7.06762	1.57613e-12	4.85195e-11
CDH17	ENSG00000079112	protein_coding	28.4629	-1.41036	0.490187	-2.87718	0.00401248	0.0128906
TNS1	ENSG00000079308	protein_coding	9808.26	-4.35354	0.372449	-11.689	1.45163e-31	1.51297e-28
PAFAH1B3	ENSG00000079462	protein_coding	3414.44	1.6271	0.223755	7.27176	3.54828e-13	1.22458e-11
KIF22	ENSG00000079616	protein_coding	4401.54	1.14405	0.174326	6.56273	5.28309e-11	1.22813e-09
EPB41L2	ENSG00000079819	protein_coding	1565.87	-1.43116	0.245939	-5.81914	5.91506e-09	9.01318e-08
RIMS1	ENSG00000079841	protein_coding	12.7657	-1.70797	0.620771	-2.75136	0.00593477	0.0179277
DCT	ENSG00000080166	protein_coding	3.92901	-2.78171	0.592881	-4.69186	2.70731e-06	2.25582e-05
EPHA6	ENSG00000080224	protein_coding	24.5513	-2.86982	0.558939	-5.1344	2.8304e-07	2.99797e-06
SCTR	ENSG00000080293	protein_coding	9.94601	1.58889	0.55211	2.87785	0.004004	0.0128678
RDH8	ENSG00000080511	protein_coding	2.38481	2.95107	0.807577	3.65423	0.000257953	0.00123863
MID2	ENSG00000080561	protein_coding	316.449	-1.33262	0.187785	-7.09652	1.27941e-12	3.99926e-11
COL5A3	ENSG00000080573	protein_coding	1630.32	1.02739	0.344456	2.98265	0.0028576	0.00966551
CPB2	ENSG00000080618	protein_coding	8.85938	2.19593	0.571559	3.84201	0.000122033	0.000644094
KCNN2	ENSG00000080709	protein_coding	57.7447	-2.37802	0.376188	-6.32135	2.59283e-10	5.21986e-09
RBL1	ENSG00000080839	protein_coding	896.033	1.16365	0.168237	6.91675	4.62107e-12	1.31594e-10
IGSF9B	ENSG00000080854	protein_coding	51.2572	-3.58083	0.417666	-8.57342	1.00458e-17	7.94926e-16
NDC80	ENSG00000080986	protein_coding	1177.59	1.88467	0.235588	7.99985	1.24573e-15	6.39142e-14
CXCL2	ENSG00000081041	protein_coding	474.733	-2.253	0.484891	-4.64641	3.37761e-06	2.74843e-05
COL4A4	ENSG00000081052	protein_coding	238.457	-2.26334	0.43183	-5.24128	1.59467e-07	1.77951e-06
ARG2	ENSG00000081181	protein_coding	464.601	-1.73291	0.294757	-5.87911	4.12475e-09	6.5109e-08
MEF2C	ENSG00000081189	protein_coding	748.066	-1.90631	0.274801	-6.93704	4.00395e-12	1.15371e-10
PKP1	ENSG00000081277	protein_coding	9745.38	1.33007	0.510765	2.60407	0.0092124	0.0259708
LRP2	ENSG00000081479	protein_coding	52.3974	2.5311	0.528115	4.7927	1.64549e-06	1.44362e-05
PCDHB4	ENSG00000081818	protein_coding	136.197	-1.12591	0.372771	-3.02036	0.00252471	0.00869678
PCDHA6	ENSG00000081842	protein_coding	12.1638	1.57364	0.639972	2.45892	0.0139355	0.0366908
PCDHGA2	ENSG00000081853	protein_coding	52.7935	-1.12028	0.323155	-3.46669	0.000526918	0.0022899
IL12RB2	ENSG00000081985	protein_coding	114.673	1.83742	0.487753	3.76711	0.000165148	0.000841049
SMARCD3	ENSG00000082014	protein_coding	788.543	-1.068	0.25183	-4.24096	2.22561e-05	0.000146232
PGR	ENSG00000082175	protein_coding	78.0698	-3.36046	0.383676	-8.75857	1.9775e-18	1.79894e-16
C1QTNF3	ENSG00000082196	protein_coding	375.385	-1.04941	0.356451	-2.94404	0.00323963	0.0107533
COL19A1	ENSG00000082293	protein_coding	49.3172	-4.26113	0.623966	-6.8291	8.54482e-12	2.32965e-10
KCNK2	ENSG00000082482	protein_coding	35.1186	-2.46846	0.550395	-4.48489	7.29532e-06	5.44225e-05
ERC1	ENSG00000082805	protein_coding	2437.32	-1.35923	0.185383	-7.33202	2.26717e-13	8.05298e-12
TRPM3	ENSG00000083067	protein_coding	11.7548	-1.77054	0.511862	-3.45901	0.000542156	0.00234829
EPYC	ENSG00000083782	protein_coding	56.0856	5.19462	0.796467	6.52208	6.93404e-11	1.57207e-09
ZNF671	ENSG00000083814	protein_coding	159.995	-1.09167	0.288075	-3.78953	0.000150933	0.000777669
HAL	ENSG00000084110	protein_coding	67.0015	1.19479	0.418231	2.85677	0.0042797	0.0136182
SLCO1A2	ENSG00000084453	protein_coding	106.454	2.53389	0.645944	3.92277	8.75361e-05	0.000483091
NKAIN1	ENSG00000084628	protein_coding	63.0283	1.74426	0.466324	3.74044	0.000183695	0.000921608
EFR3B	ENSG00000084710	protein_coding	99.0715	-1.72826	0.350943	-4.92462	8.45246e-07	7.94274e-06
KIF3C	ENSG00000084731	protein_coding	1514.25	1.13587	0.207848	5.4649	4.63161e-08	5.81606e-07
GCKR	ENSG00000084734	protein_coding	41.936	1.83738	0.508719	3.61178	0.000304102	0.00143066
FCN1	ENSG00000085265	protein_coding	177.235	-1.59644	0.431497	-3.69977	0.000215799	0.00105951
IGSF9	ENSG00000085552	protein_coding	2687.81	2.13224	0.334261	6.37898	1.78271e-10	3.72013e-09
ABCB1	ENSG00000085563	protein_coding	132.089	-1.92049	0.282253	-6.80414	1.01656e-11	2.72671e-10
AKR1B1	ENSG00000085662	protein_coding	10310.6	1.38904	0.32729	4.24406	2.19507e-05	0.000144423
ORC1	ENSG00000085840	protein_coding	514.606	2.08857	0.231182	9.03432	1.65018e-19	1.91102e-17
RAD54L	ENSG00000085999	protein_coding	567.139	2.2522	0.223691	10.0683	7.62518e-24	2.22527e-21
EPDR1	ENSG00000086289	protein_coding	451.242	-1.09149	0.378048	-2.88717	0.00388729	0.0125569
SNX10	ENSG00000086300	protein_coding	754.631	1.72485	0.27522	6.26715	3.67715e-10	7.21953e-09
HBQ1	ENSG00000086506	protein_coding	4.63297	2.08108	0.674775	3.08411	0.00204165	0.00727601
PPEF1	ENSG00000086717	protein_coding	30.8567	1.67388	0.386297	4.33314	1.46999e-05	0.00010126
ALG9	ENSG00000086848	protein_coding	361.536	-1.03536	0.123534	-8.38113	5.24225e-17	3.60815e-15
PPP1R15A	ENSG00000087074	protein_coding	7287.89	-1.40657	0.213326	-6.5935	4.29564e-11	1.01886e-09
TMPRSS11E	ENSG00000087128	protein_coding	909.457	-2.48639	0.610647	-4.07173	4.66651e-05	0.000278974
MMP2	ENSG00000087245	protein_coding	21304.2	-1.0128	0.355734	-2.84707	0.00441231	0.0139707
GNAO1	ENSG00000087258	protein_coding	279.912	-3.51618	0.430019	-8.1768	2.91484e-16	1.74885e-14
SH3BP2	ENSG00000087266	protein_coding	3064.72	1.00583	0.153699	6.54418	5.98238e-11	1.37512e-09
KLHL42	ENSG00000087448	protein_coding	1591.15	-1.59075	0.159519	-9.97218	2.01741e-23	5.37176e-21
PTHLH	ENSG00000087494	protein_coding	1863.79	1.79377	0.571529	3.13855	0.00169785	0.00622535
PHACTR3	ENSG00000087495	protein_coding	98.5985	1.50541	0.494294	3.04557	0.00232237	0.00811552
AURKA	ENSG00000087586	protein_coding	1579.65	2.33761	0.216368	10.8039	3.29977e-27	1.67184e-24
RFX2	ENSG00000087903	protein_coding	713.473	-1.42285	0.192805	-7.37973	1.58612e-13	5.7687e-12
GP6	ENSG00000088053	protein_coding	26.958	1.27194	0.426671	2.98108	0.00287236	0.00971003
DNMT3B	ENSG00000088305	protein_coding	891.511	2.20917	0.280536	7.87481	3.41269e-15	1.6402e-13
REM1	ENSG00000088320	protein_coding	60.7052	-1.09138	0.377673	-2.88975	0.00385543	0.0124672
TPX2	ENSG00000088325	protein_coding	5300.32	2.36727	0.24802	9.54469	1.36514e-21	2.30551e-19
FER1L4	ENSG00000088340	transcribed_unitary_pseudogene	11865.7	1.98642	0.465413	4.26808	1.97161e-05	0.000131605
PDRG1	ENSG00000088356	protein_coding	1522.94	1.03482	0.153033	6.76209	1.36013e-11	3.54403e-10
SLC15A1	ENSG00000088386	protein_coding	701.433	2.59401	0.464026	5.59023	2.26772e-08	3.03353e-07
C3orf18	ENSG00000088543	protein_coding	207.371	-1.66029	0.228649	-7.26131	3.83367e-13	1.31313e-11
ARHGAP28	ENSG00000088756	protein_coding	288.937	-1.09765	0.369992	-2.96668	0.00301039	0.0101064
SLC4A11	ENSG00000088836	protein_coding	1244.64	1.1432	0.334576	3.41687	0.000633449	0.00268987
C20orf194	ENSG00000088854	protein_coding	1321.28	-1.31778	0.18524	-7.11391	1.12805e-12	3.55969e-11
KIZ	ENSG00000088970	protein_coding	1082.93	-1.20454	0.210952	-5.71004	1.12949e-08	1.61904e-07
LHX5	ENSG00000089116	protein_coding	67.9948	4.53099	0.558089	8.11875	4.71e-16	2.70151e-14
OAS1	ENSG00000089127	protein_coding	6225.67	1.03088	0.277888	3.70971	0.000207494	0.00102355
TBX5	ENSG00000089225	protein_coding	106.091	-3.01858	0.40549	-7.44429	9.74675e-14	3.6883e-12
HEPH	ENSG00000089472	protein_coding	781.298	-2.06891	0.36849	-5.61455	1.97076e-08	2.66858e-07
CDIP1	ENSG00000089486	protein_coding	921.735	-1.26982	0.317227	-4.00289	6.25738e-05	0.000360719
CMTM1	ENSG00000089505	protein_coding	40.8417	1.24605	0.229325	5.43358	5.52334e-08	6.84395e-07
KCNH4	ENSG00000089558	protein_coding	72.8291	-1.02716	0.437085	-2.35003	0.018772	0.0470061
BIRC5	ENSG00000089685	protein_coding	3280.48	1.88996	0.247887	7.62429	2.45383e-14	1.02771e-12
LTBP4	ENSG00000090006	protein_coding	4477.08	-2.51731	0.261713	-9.61859	6.6739e-22	1.23582e-19
RGS1	ENSG00000090104	protein_coding	2463.29	-1.16186	0.366543	-3.16976	0.00152563	0.00568413
IRAK3	ENSG00000090376	protein_coding	406.41	-1.13674	0.30433	-3.73521	0.000187557	0.000938529
LYZ	ENSG00000090382	protein_coding	4529.56	1.20405	0.455968	2.64064	0.00827503	0.0237035
TFAP4	ENSG00000090447	protein_coding	943.795	1.13396	0.150434	7.53791	4.77545e-14	1.90304e-12
CHRD	ENSG00000090539	protein_coding	186.63	-1.07725	0.336455	-3.20177	0.00136587	0.00518316
CERS4	ENSG00000090661	protein_coding	886.571	-1.01222	0.378942	-2.67118	0.00755841	0.0219665
KIF4A	ENSG00000090889	protein_coding	1476.54	2.26796	0.230652	9.83282	8.13126e-23	1.87734e-20
DLL3	ENSG00000090932	protein_coding	44.4395	2.9339	0.553157	5.30392	1.13343e-07	1.31425e-06
NAT14	ENSG00000090971	protein_coding	1108.33	1.11749	0.233435	4.78714	1.69178e-06	1.47854e-05
PITPNM2	ENSG00000090975	protein_coding	773.049	-1.24513	0.212944	-5.84722	4.99844e-09	7.75907e-08
NRCAM	ENSG00000091129	protein_coding	479.804	2.76405	0.490094	5.63983	1.70217e-08	2.3405e-07
SLC26A3	ENSG00000091138	protein_coding	2.91699	-1.57565	0.43953	-3.58485	0.000337269	0.00156255
IL5RA	ENSG00000091181	protein_coding	10.6282	-1.08608	0.424282	-2.5598	0.0104731	0.0289299
MAP3K20	ENSG00000091436	protein_coding	3135.94	-3.12924	0.264165	-11.8458	2.26328e-32	2.94866e-29
SMPX	ENSG00000091482	protein_coding	28.1165	-3.40406	0.591125	-5.75862	8.48064e-09	1.24996e-07
APOH	ENSG00000091583	protein_coding	13.4531	5.28468	1.10502	4.78244	1.73181e-06	1.51136e-05
PITPNM3	ENSG00000091622	protein_coding	387.177	-1.22719	0.359244	-3.41603	0.000635423	0.00269593
ORC6	ENSG00000091651	protein_coding	749.819	2.0807	0.219079	9.49748	2.15029e-21	3.44036e-19
ZFHX4	ENSG00000091656	protein_coding	360.258	-2.12062	0.439147	-4.82897	1.37243e-06	1.22919e-05
ESR1	ENSG00000091831	protein_coding	320.482	-2.92303	0.412278	-7.08994	1.3417e-12	4.17966e-11
RGS17	ENSG00000091844	protein_coding	211.763	1.00452	0.344502	2.91586	0.00354714	0.0116102
CD200	ENSG00000091972	protein_coding	536.303	-1.85883	0.33039	-5.62617	1.84251e-08	2.5164e-07
CCDC80	ENSG00000091986	protein_coding	5065.09	-2.70467	0.43826	-6.17138	6.76956e-10	1.26965e-08
CMA1	ENSG00000092009	protein_coding	51.6386	-3.24863	0.680429	-4.77438	1.80261e-06	1.56528e-05
JPH4	ENSG00000092051	protein_coding	85.0203	-1.28789	0.44323	-2.90569	0.00366443	0.0119288
SLC22A17	ENSG00000092096	protein_coding	946.385	-1.02847	0.25874	-3.97492	7.04043e-05	0.000399794
TGM1	ENSG00000092295	protein_coding	582.717	3.5456	0.506446	7.00094	2.54255e-12	7.52837e-11
WDR76	ENSG00000092470	protein_coding	722.768	1.04674	0.22145	4.72673	2.28168e-06	1.93521e-05
TBX15	ENSG00000092607	protein_coding	73.0169	1.13969	0.404844	2.81514	0.00487565	0.0152016
TEKT2	ENSG00000092850	protein_coding	33.8225	1.59726	0.42232	3.78212	0.000155501	0.000798159
CLSPN	ENSG00000092853	protein_coding	441.678	1.81332	0.288051	6.29514	3.07126e-10	6.08563e-09
UNC13D	ENSG00000092929	protein_coding	4523.77	1.67228	0.312676	5.34828	8.87942e-08	1.05578e-06
DPYSL2	ENSG00000092964	protein_coding	2328.26	-1.63554	0.268311	-6.09571	1.0895e-09	1.95362e-08
CDC45	ENSG00000093009	protein_coding	1019.68	2.14464	0.233132	9.19926	3.60408e-20	4.78085e-18
XYLB	ENSG00000093217	protein_coding	422.453	1.13237	0.229564	4.93272	8.10943e-07	7.66185e-06
KRT31	ENSG00000094796	protein_coding	80.829	5.239	0.815707	6.42265	1.33923e-10	2.88053e-09
CDC6	ENSG00000094804	protein_coding	1798.84	2.00229	0.210153	9.52777	1.60697e-21	2.61699e-19
FMO2	ENSG00000094963	protein_coding	91.3382	-1.54303	0.473765	-3.25695	0.00112616	0.00440407
PTGS1	ENSG00000095303	protein_coding	3352.9	-4.3619	0.455152	-9.58341	9.38962e-22	1.64675e-19
TLL2	ENSG00000095587	protein_coding	104.533	2.53127	0.447919	5.65118	1.59354e-08	2.2061e-07
CYP26A1	ENSG00000095596	protein_coding	21.98	3.23617	0.604849	5.35038	8.77714e-08	1.04464e-06
SORBS1	ENSG00000095637	protein_coding	3789.98	-4.39225	0.438655	-10.013	1.33655e-23	3.66585e-21
MYO3A	ENSG00000095777	protein_coding	69.5652	2.46293	0.784025	3.1414	0.00168144	0.00617074
CREM	ENSG00000095794	protein_coding	1036.51	-1.46881	0.180597	-8.13308	4.18523e-16	2.41571e-14
TPSD1	ENSG00000095917	protein_coding	58.3095	-2.44759	0.588014	-4.16246	3.14832e-05	0.000198149
SMIM24	ENSG00000095932	protein_coding	44.8732	2.15454	0.419285	5.13862	2.76767e-07	2.93921e-06
TREM2	ENSG00000095970	protein_coding	394.728	1.99289	0.356338	5.5927	2.23569e-08	2.99361e-07
FKBP5	ENSG00000096060	protein_coding	2822.41	-1.46705	0.333126	-4.40389	1.06325e-05	7.61709e-05
PGC	ENSG00000096088	protein_coding	15.8186	2.2027	0.72818	3.02493	0.00248688	0.00859132
ITPR3	ENSG00000096433	protein_coding	4572.39	1.39043	0.232609	5.97752	2.26564e-09	3.79976e-08
SIRT1	ENSG00000096717	protein_coding	916.451	-1.07621	0.147275	-7.30746	2.72244e-13	9.58608e-12
ABL1	ENSG00000097007	protein_coding	4115.3	-1.68502	0.145969	-11.5437	7.94087e-31	6.73663e-28
CDC7	ENSG00000097046	protein_coding	693.69	1.4627	0.200541	7.29377	3.01397e-13	1.05313e-11
SYDE2	ENSG00000097096	protein_coding	238.811	-1.36492	0.262436	-5.20095	1.98268e-07	2.16805e-06
PCSK5	ENSG00000099139	protein_coding	418.324	-1.05779	0.370423	-2.85561	0.00429536	0.0136573
SCD	ENSG00000099194	protein_coding	21840.7	1.79936	0.332323	5.41449	6.14645e-08	7.53922e-07
ABLIM1	ENSG00000099204	protein_coding	4997.7	-1.69589	0.231254	-7.33344	2.24325e-13	7.9758e-12
HSD17B7P2	ENSG00000099251	transcribed_unprocessed_pseudogene	118.056	1.25961	0.259294	4.85786	1.18663e-06	1.07894e-05
MAGEB2	ENSG00000099399	protein_coding	27.9196	4.24232	0.939707	4.51451	6.34636e-06	4.82612e-05
EFNA2	ENSG00000099617	protein_coding	26.0011	2.38126	0.654001	3.64106	0.000271513	0.00129488
HCN2	ENSG00000099822	protein_coding	47.1131	1.29135	0.333621	3.87072	0.000108515	0.00058325
CDHR5	ENSG00000099834	protein_coding	56.559	1.57441	0.520085	3.02722	0.00246818	0.00853671
RASSF7	ENSG00000099849	protein_coding	3275.27	1.21099	0.238094	5.08619	3.65331e-07	3.75723e-06
GADD45B	ENSG00000099860	protein_coding	3011.2	-2.7233	0.303034	-8.98675	2.54641e-19	2.867e-17
PALM	ENSG00000099864	protein_coding	762.219	-1.37981	0.395931	-3.48498	0.000492179	0.00216237
IGF2-AS	ENSG00000099869	lncRNA	80.2058	2.56301	0.615142	4.16654	3.09259e-05	0.000195046
RANBP1	ENSG00000099901	protein_coding	4906.12	1.08022	0.161199	6.70115	2.06785e-11	5.19511e-10
MMP11	ENSG00000099953	protein_coding	8355.89	5.38954	0.474803	11.3511	7.32347e-30	5.4521e-27
DERL3	ENSG00000099958	protein_coding	709.439	1.04336	0.348222	2.99625	0.00273326	0.0093016
SUSD2	ENSG00000099994	protein_coding	866.021	1.6306	0.384164	4.24454	2.1904e-05	0.000144206
SEC14L2	ENSG00000100003	protein_coding	809.036	1.41925	0.297932	4.76366	1.90115e-06	1.6403e-05
LGALS2	ENSG00000100079	protein_coding	80.8842	-1.09725	0.400681	-2.73847	0.00617264	0.0185281
CCDC134	ENSG00000100147	protein_coding	186.577	1.06952	0.190338	5.61904	1.9202e-08	2.60882e-07
TTC28	ENSG00000100154	protein_coding	974.129	-1.27342	0.246921	-5.15721	2.50654e-07	2.68535e-06
CENPM	ENSG00000100162	protein_coding	756.131	1.95898	0.227453	8.61271	7.13532e-18	5.86237e-16
SEPTIN3	ENSG00000100167	protein_coding	398.349	2.30347	0.449375	5.12595	2.96049e-07	3.12307e-06
SLC5A1	ENSG00000100170	protein_coding	41.9114	3.90316	0.746772	5.22671	1.72549e-07	1.91319e-06
KDELR3	ENSG00000100196	protein_coding	1247.68	1.34555	0.283611	4.74434	2.09188e-06	1.79005e-05
MIOX	ENSG00000100253	protein_coding	26.6507	3.68456	0.542586	6.79073	1.11566e-11	2.96203e-10
RASL10A	ENSG00000100276	protein_coding	107.16	1.90085	0.391713	4.85266	1.21817e-06	1.10349e-05
APOBEC3H	ENSG00000100298	protein_coding	80.9579	1.0027	0.318123	3.15192	0.00162199	0.00597963
RASD2	ENSG00000100302	protein_coding	393.722	-1.09564	0.387255	-2.82925	0.0046657	0.0146623
CBX7	ENSG00000100307	protein_coding	1319.32	-2.50561	0.218654	-11.4592	2.11361e-30	1.71338e-27
ACR	ENSG00000100312	protein_coding	4.60685	-1.24373	0.333051	-3.73436	0.000188196	0.000940956
CABP7	ENSG00000100314	protein_coding	63.1786	2.23957	0.437164	5.12294	3.0081e-07	3.16505e-06
APOL4	ENSG00000100336	protein_coding	2808.53	1.04283	0.353353	2.95126	0.00316485	0.0105396
APOL1	ENSG00000100342	protein_coding	24555.2	1.09593	0.346511	3.16276	0.00156283	0.00580146
PNPLA3	ENSG00000100344	protein_coding	27.9739	3.01856	0.500233	6.03432	1.59635e-09	2.77165e-08
CACNA1I	ENSG00000100346	protein_coding	175.932	1.57196	0.542887	2.89555	0.00378494	0.0122708
GRAP2	ENSG00000100351	protein_coding	97.6261	-1.20568	0.354376	-3.40226	0.000668315	0.00281485
PVALB	ENSG00000100362	protein_coding	217.276	1.83988	0.680805	2.7025	0.00688193	0.0203062
CTSG	ENSG00000100448	protein_coding	156.04	-2.94116	0.584405	-5.03274	4.83516e-07	4.82709e-06
COCH	ENSG00000100473	protein_coding	301.227	1.69839	0.431607	3.93504	8.31841e-05	0.000461725
POLE2	ENSG00000100479	protein_coding	341.277	1.6057	0.19639	8.17609	2.93207e-16	1.7563e-14
CDKL1	ENSG00000100490	protein_coding	62.3137	-1.94104	0.227102	-8.54702	1.26306e-17	9.80322e-16
CDKN3	ENSG00000100526	protein_coding	662.346	1.56362	0.245738	6.36297	1.97889e-10	4.07382e-09
CCDC198	ENSG00000100557	protein_coding	133.112	3.74021	0.969374	3.85838	0.000114141	0.000608558
PLEK2	ENSG00000100558	protein_coding	1616.78	1.13766	0.317516	3.58299	0.000339688	0.00157192
SAMD15	ENSG00000100583	protein_coding	57.787	1.52694	0.23051	6.62416	3.49218e-11	8.44209e-10
ISM2	ENSG00000100593	protein_coding	39.952	1.55876	0.503461	3.0961	0.00196085	0.00702858
SIX4	ENSG00000100625	protein_coding	544.63	1.6225	0.22785	7.12091	1.07214e-12	3.38915e-11
GALNT16	ENSG00000100626	protein_coding	163.792	-1.7451	0.488402	-3.57308	0.000352805	0.00162459
ASB2	ENSG00000100628	protein_coding	392.213	-3.53162	0.399645	-8.8369	9.84086e-19	9.70229e-17
SLC10A1	ENSG00000100652	protein_coding	20.3029	1.8211	0.624144	2.91776	0.00352557	0.0115562
SERPINA4	ENSG00000100665	protein_coding	7.15162	4.06838	1.05113	3.8705	0.000108614	0.000583697
SLC8A3	ENSG00000100678	protein_coding	13.1828	-2.50443	0.487212	-5.14033	2.74263e-07	2.91432e-06
TCL1A	ENSG00000100721	protein_coding	86.5687	-1.65646	0.709316	-2.3353	0.019528	0.048535
BDKRB1	ENSG00000100739	protein_coding	156.763	-2.57195	0.389983	-6.59503	4.2518e-11	1.00988e-09
RPS6KA5	ENSG00000100784	protein_coding	656.001	-1.58367	0.230992	-6.85594	7.08429e-12	1.95482e-10
CPNE6	ENSG00000100884	protein_coding	19.2687	-3.74954	0.624326	-6.00573	1.90468e-09	3.2559e-08
PCK2	ENSG00000100889	protein_coding	3006.12	1.12787	0.182111	6.19331	5.89139e-10	1.11469e-08
SEC23A	ENSG00000100934	protein_coding	2782.12	-1.18017	0.183338	-6.43714	1.21743e-10	2.64506e-09
NFATC4	ENSG00000100968	protein_coding	1360.9	-1.62866	0.261742	-6.22239	4.89638e-10	9.40573e-09
MMP9	ENSG00000100985	protein_coding	2544.77	2.91606	0.502316	5.80524	6.42738e-09	9.71671e-08
VSX1	ENSG00000100987	protein_coding	2.82456	-2.08341	0.579498	-3.5952	0.000324146	0.00150996
PYGB	ENSG00000100994	protein_coding	9196.82	-1.79791	0.220064	-8.16994	3.0853e-16	1.83304e-14
GINS1	ENSG00000101003	protein_coding	1253.26	1.99704	0.206101	9.6896	3.33834e-22	6.72813e-20
SGK2	ENSG00000101049	protein_coding	514.734	1.74506	0.537723	3.24527	0.00117338	0.00456183
MYBL2	ENSG00000101057	protein_coding	4847.42	2.8487	0.289864	9.82773	8.55285e-23	1.96226e-20
HNF4A	ENSG00000101076	protein_coding	33.1169	2.51034	0.57747	4.34714	1.37921e-05	9.57236e-05
NFATC2	ENSG00000101096	protein_coding	681.661	-1.59809	0.286174	-5.58432	2.34612e-08	3.13036e-07
PABPC1L	ENSG00000101104	protein_coding	2225.21	2.32923	0.276016	8.43875	3.20762e-17	2.30336e-15
SALL4	ENSG00000101115	protein_coding	245.609	3.14102	0.364903	8.60781	7.44687e-18	6.07728e-16
HRH3	ENSG00000101180	protein_coding	26.6028	1.86472	0.74055	2.51801	0.0118019	0.0319449
MRGBP	ENSG00000101189	protein_coding	1516.35	1.01645	0.133694	7.60282	2.8975e-14	1.19839e-12
SLC17A9	ENSG00000101194	protein_coding	452.411	1.27615	0.357747	3.5672	0.000360816	0.00165583
BIRC7	ENSG00000101197	protein_coding	23.4039	1.54119	0.480766	3.2057	0.00134734	0.00512403
NKAIN4	ENSG00000101198	protein_coding	28.0721	2.51024	0.499142	5.02912	4.92744e-07	4.90981e-06
EEF1A2	ENSG00000101210	protein_coding	2899.6	2.35532	0.585157	4.02511	5.69479e-05	0.000332278
SPEF1	ENSG00000101222	protein_coding	22.3932	2.04153	0.387427	5.26945	1.36836e-07	1.55502e-06
CDC25B	ENSG00000101224	protein_coding	4486.86	1.11134	0.281926	3.94196	8.08184e-05	0.000450172
SEL1L2	ENSG00000101251	protein_coding	2.55522	-2.36495	0.535435	-4.41688	1.00135e-05	7.22902e-05
TRIB3	ENSG00000101255	protein_coding	1689.88	1.67601	0.278346	6.0213	1.73018e-09	2.97995e-08
RASSF2	ENSG00000101265	protein_coding	1512.3	-1.18569	0.315511	-3.758	0.000171278	0.000867829
RSPO4	ENSG00000101282	protein_coding	180.479	2.71898	0.59212	4.59194	4.39143e-06	3.47645e-05
MYLK2	ENSG00000101306	protein_coding	27.1391	2.49505	0.310277	8.04136	8.88436e-16	4.69699e-14
FERMT1	ENSG00000101311	protein_coding	3497.38	1.21924	0.268991	4.53263	5.82528e-06	4.47275e-05
HAO1	ENSG00000101323	protein_coding	1.28707	2.51541	1.02275	2.45946	0.0139147	0.0366548
CCM2L	ENSG00000101331	protein_coding	109.714	-1.18677	0.243944	-4.86494	1.14494e-06	1.0452e-05
PLCB4	ENSG00000101333	protein_coding	379.807	-3.09088	0.395375	-7.8176	5.38391e-15	2.51859e-13
MYL9	ENSG00000101335	protein_coding	24183.5	-3.92675	0.396209	-9.9108	3.73656e-23	9.4004e-21
MROH8	ENSG00000101353	protein_coding	47.8186	-1.2854	0.222497	-5.77716	7.59711e-09	1.13301e-07
SNTA1	ENSG00000101400	protein_coding	1172.7	-1.31251	0.231082	-5.67987	1.34794e-08	1.89705e-07
E2F1	ENSG00000101412	protein_coding	1655.34	1.77578	0.263203	6.7468	1.51144e-11	3.90481e-10
CST4	ENSG00000101441	protein_coding	43.1103	6.73243	0.816477	8.2457	1.64189e-16	1.03804e-14
PPP1R16B	ENSG00000101445	protein_coding	344.178	-1.35308	0.321323	-4.21097	2.54274e-05	0.000164312
CELF4	ENSG00000101489	protein_coding	23.3837	1.40324	0.416756	3.36705	0.000759772	0.00314737
ZNF516	ENSG00000101493	protein_coding	834.324	-1.28898	0.247888	-5.19984	1.99464e-07	2.17721e-06
MYOM1	ENSG00000101605	protein_coding	299.314	-4.61085	0.363581	-12.6817	7.4651e-37	1.81546e-33
SMAD7	ENSG00000101665	protein_coding	1142.13	-1.13992	0.210861	-5.40605	6.44306e-08	7.87128e-07
LIPG	ENSG00000101670	protein_coding	1413.76	2.60109	0.404114	6.43654	1.22225e-10	2.65395e-09
LAMA1	ENSG00000101680	protein_coding	403.875	1.80206	0.513446	3.50974	0.000448544	0.00200035
H2BW2	ENSG00000101812	protein_coding	6.97061	3.10068	0.828311	3.74338	0.000181564	0.000912423
VSIG1	ENSG00000101842	protein_coding	189.601	-2.42837	0.499799	-4.85869	1.18167e-06	1.0747e-05
TBL1X	ENSG00000101849	protein_coding	1727.78	-1.37683	0.21026	-6.54822	5.82252e-11	1.3443e-09
CHRDL1	ENSG00000101938	protein_coding	378.687	-3.22151	0.672007	-4.79386	1.63599e-06	1.43598e-05
SRPX	ENSG00000101955	protein_coding	902.928	-2.46131	0.425175	-5.78894	7.083e-09	1.06242e-07
CACNA1F	ENSG00000102001	protein_coding	35.8944	1.04406	0.351805	2.96772	0.00300013	0.0100766
BMX	ENSG00000102010	protein_coding	49.0732	-2.15985	0.343882	-6.2808	3.36841e-10	6.63837e-09
ZC3H12B	ENSG00000102053	protein_coding	87.9882	-1.3301	0.302744	-4.39348	1.11552e-05	7.9504e-05
SLC35A2	ENSG00000102100	protein_coding	2760.39	1.16215	0.154762	7.50924	5.94707e-14	2.3428e-12
RS1	ENSG00000102104	protein_coding	8.23176	1.32345	0.453868	2.91594	0.00354619	0.0116097
PCSK1N	ENSG00000102109	protein_coding	199.554	3.39984	0.562953	6.03931	1.54776e-09	2.69245e-08
RAB40AL	ENSG00000102128	protein_coding	2.67502	2.15177	0.540331	3.98232	6.82469e-05	0.000388754
GATA1	ENSG00000102145	protein_coding	5.68306	-1.85374	0.35625	-5.20348	1.95591e-07	2.14199e-06
PHEX	ENSG00000102174	protein_coding	105.182	1.34899	0.39166	3.44429	0.000572559	0.00246215
CD99L2	ENSG00000102181	protein_coding	1660.28	-1.26109	0.222619	-5.66479	1.47204e-08	2.05395e-07
VGLL1	ENSG00000102243	protein_coding	3193.18	1.81417	0.461842	3.92811	8.56166e-05	0.000473501
CD40LG	ENSG00000102245	protein_coding	25.3642	-1.61655	0.423735	-3.81501	0.000136178	0.000710373
KLHL4	ENSG00000102271	protein_coding	45.7236	-1.47196	0.512496	-2.87215	0.00407695	0.0130585
ITIH6	ENSG00000102313	protein_coding	19.2203	2.58466	0.469723	5.50252	3.74398e-08	4.7821e-07
ZDHHC15	ENSG00000102383	protein_coding	53.4558	-1.71464	0.446087	-3.84374	0.000121174	0.000640252
CENPI	ENSG00000102384	protein_coding	349.591	1.88007	0.225361	8.34245	7.27674e-17	4.89757e-15
NALCN	ENSG00000102452	protein_coding	67.108	-1.05414	0.435728	-2.41925	0.0155525	0.0402026
HTR2A	ENSG00000102468	protein_coding	17.829	-2.16107	0.501169	-4.31206	1.6174e-05	0.000110365
FGF9	ENSG00000102678	protein_coding	38.8961	-2.87637	0.596175	-4.82471	1.40207e-06	1.25174e-05
SGCG	ENSG00000102683	protein_coding	19.8217	-3.95621	0.600613	-6.58696	4.48925e-11	1.06202e-09
RGCC	ENSG00000102760	protein_coding	832.865	-1.43293	0.254643	-5.62719	1.83167e-08	2.50253e-07
KATNAL1	ENSG00000102781	protein_coding	469.576	-1.76521	0.311407	-5.66851	1.44043e-08	2.0171e-07
ACOD1	ENSG00000102794	protein_coding	3.19114	2.54894	0.806433	3.16075	0.00157362	0.00583202
MEDAG	ENSG00000102802	protein_coding	514.217	-2.33895	0.448977	-5.20951	1.89342e-07	2.07855e-06
TSC22D1	ENSG00000102804	protein_coding	9210.1	-1.67636	0.201256	-8.32947	8.12053e-17	5.42383e-15
MSLN	ENSG00000102854	protein_coding	1037.99	4.65613	0.660899	7.04515	1.85263e-12	5.62716e-11
GDPD3	ENSG00000102886	protein_coding	1777.04	1.08728	0.420838	2.5836	0.00977761	0.027304
CBLN1	ENSG00000102924	protein_coding	17.9496	-2.29337	0.614088	-3.73458	0.000188026	0.000940489
ZNF423	ENSG00000102935	protein_coding	310.462	-1.05213	0.326666	-3.22083	0.00127821	0.004902
SLC38A7	ENSG00000103042	protein_coding	1472.3	1.17788	0.13008	9.05502	1.36537e-19	1.60807e-17
PLA2G15	ENSG00000103066	protein_coding	1716.06	1.12319	0.166177	6.75896	1.38986e-11	3.61373e-10
FA2H	ENSG00000103089	protein_coding	810.186	-1.19047	0.400652	-2.97133	0.00296514	0.00997653
WFDC1	ENSG00000103175	protein_coding	708.437	-2.6205	0.328079	-7.9874	1.3781e-15	7.00164e-14
SEC14L5	ENSG00000103184	protein_coding	24.4987	-1.07425	0.37527	-2.86261	0.00420166	0.0133932
CRISPLD2	ENSG00000103196	protein_coding	3445.39	-2.17589	0.333697	-6.52055	7.00499e-11	1.5852e-09
FOXF1	ENSG00000103241	protein_coding	804.175	-3.09388	0.346437	-8.93057	4.23811e-19	4.46827e-17
HAGHL	ENSG00000103253	protein_coding	231.933	1.96409	0.288425	6.80969	9.7806e-12	2.63505e-10
FBXO31	ENSG00000103264	protein_coding	1472.9	-1.08807	0.128257	-8.48353	2.18469e-17	1.61001e-15
RHBDL1	ENSG00000103269	protein_coding	107.035	1.15461	0.302015	3.82303	0.000131824	0.000690424
CRYM	ENSG00000103316	protein_coding	214.315	-2.45651	0.497162	-4.94106	7.77002e-07	7.37747e-06
PRSS33	ENSG00000103355	protein_coding	8.27338	2.24725	0.789937	2.84485	0.00444319	0.0140575
SALL1	ENSG00000103449	protein_coding	74.4304	-1.62594	0.460057	-3.5342	0.000409006	0.00184358
TOX3	ENSG00000103460	protein_coding	1224.3	1.96499	0.692206	2.83874	0.00452924	0.0143037
TMC5	ENSG00000103534	protein_coding	526.707	1.12508	0.460278	2.44434	0.0145118	0.0379344
SLC6A2	ENSG00000103546	protein_coding	110.518	2.13556	0.601366	3.55118	0.000383514	0.00174507
KNOP1	ENSG00000103550	protein_coding	1087.45	1.1091	0.133943	8.28043	1.22732e-16	7.92414e-15
AQP9	ENSG00000103569	protein_coding	228.57	1.24886	0.448092	2.78707	0.00531866	0.0163523
CORO2B	ENSG00000103647	protein_coding	126.814	-1.35702	0.368427	-3.68327	0.000230262	0.00112161
HERC1	ENSG00000103657	protein_coding	2143.65	-1.04411	0.14335	-7.28364	3.24942e-13	1.12676e-11
RASL12	ENSG00000103710	protein_coding	574.298	-3.10713	0.343561	-9.0439	1.51184e-19	1.76199e-17
ACSBG1	ENSG00000103740	protein_coding	185.847	1.60758	0.524555	3.06465	0.00217924	0.00769272
IGDCC4	ENSG00000103742	protein_coding	205.617	-1.57082	0.323062	-4.86229	1.16038e-06	1.05785e-05
CEMIP	ENSG00000103888	protein_coding	964.931	1.54016	0.385448	3.99577	6.44847e-05	0.000369632
ZNF106	ENSG00000103994	protein_coding	2327.15	-1.56866	0.162539	-9.65096	4.86993e-22	9.35e-20
CEP152	ENSG00000103995	protein_coding	363.775	1.08533	0.173874	6.24203	4.31917e-10	8.37634e-09
ATP8B4	ENSG00000104043	protein_coding	155.411	-1.23925	0.327253	-3.78683	0.000152582	0.000785057
TGM5	ENSG00000104055	protein_coding	72.2339	-2.49825	0.540768	-4.61983	3.84062e-06	3.08052e-05
OIP5	ENSG00000104147	protein_coding	206.357	1.92833	0.22715	8.48922	2.08036e-17	1.54247e-15
RP1	ENSG00000104237	protein_coding	2.4222	1.70958	0.715281	2.39009	0.0168444	0.0429997
CA2	ENSG00000104267	protein_coding	1206.74	1.8662	0.437885	4.26185	2.02741e-05	0.000135058
EYA1	ENSG00000104313	protein_coding	77.8499	-1.96351	0.510199	-3.84852	0.000118832	0.000629979
TRPA1	ENSG00000104321	protein_coding	510.211	-2.15189	0.521031	-4.13005	3.62683e-05	0.000224471
CPQ	ENSG00000104324	protein_coding	1253.61	-1.60067	0.264059	-6.06182	1.34591e-09	2.37876e-08
CALB1	ENSG00000104327	protein_coding	379.408	4.61169	0.705215	6.53942	6.17592e-11	1.41426e-09
SFRP1	ENSG00000104332	protein_coding	900.866	-2.85636	0.548489	-5.20769	1.91209e-07	2.09841e-06
CCN4	ENSG00000104415	protein_coding	534.959	2.03249	0.453051	4.48622	7.24963e-06	5.41702e-05
TRPS1	ENSG00000104447	protein_coding	602.613	-1.53931	0.3851	-3.99717	6.41031e-05	0.000367907
NCALD	ENSG00000104490	protein_coding	511.9	-2.333	0.293616	-7.94575	1.93021e-15	9.60602e-14
TSTA3	ENSG00000104522	protein_coding	5706.25	1.03172	0.169708	6.07938	1.20645e-09	2.14893e-08
PYCR3	ENSG00000104524	protein_coding	1227.91	1.18776	0.182982	6.49114	8.51907e-11	1.90421e-09
SQLE	ENSG00000104549	protein_coding	4094.94	1.44495	0.232071	6.22636	4.7741e-10	9.18052e-09
SLC39A14	ENSG00000104635	protein_coding	2090.87	-1.17607	0.264279	-4.45009	8.58347e-06	6.29e-05
ARHGEF10	ENSG00000104728	protein_coding	735.213	-1.08148	0.220648	-4.90137	9.517e-07	8.84061e-06
MCM4	ENSG00000104738	protein_coding	7294.99	1.46871	0.185885	7.90117	2.76295e-15	1.34386e-13
ADAM2	ENSG00000104755	protein_coding	12.9412	5.23054	0.990886	5.27865	1.30141e-07	1.48682e-06
FGL1	ENSG00000104760	protein_coding	11.3063	5.49938	0.969377	5.67311	1.4023e-08	1.96597e-07
TULP2	ENSG00000104804	protein_coding	10.0216	-1.52269	0.388486	-3.91955	8.87132e-05	0.000488626
DHDH	ENSG00000104808	protein_coding	90.2564	1.42688	0.368416	3.87302	0.000107497	0.000578544
CGB2	ENSG00000104818	protein_coding	1.19764	2.42208	1.00492	2.41022	0.0159427	0.0410224
LHB	ENSG00000104826	protein_coding	20.7975	2.02068	0.39342	5.13619	2.80366e-07	2.9731e-06
CGB3	ENSG00000104827	protein_coding	7.88621	4.5297	0.850851	5.32373	1.01662e-07	1.19131e-06
SARS2	ENSG00000104835	protein_coding	502.711	1.00127	0.179635	5.57393	2.49055e-08	3.30374e-07
KCNA7	ENSG00000104848	protein_coding	9.95247	2.52171	0.468271	5.38515	7.23862e-08	8.73206e-07
CKM	ENSG00000104879	protein_coding	49.0319	-2.14539	0.42814	-5.01095	5.41634e-07	5.34874e-06
SLC17A7	ENSG00000104888	protein_coding	49.2773	-1.4245	0.386273	-3.68782	0.000226186	0.00110367
RNASEH2A	ENSG00000104889	protein_coding	2095.11	1.43693	0.174646	8.22766	1.90911e-16	1.20281e-14
KLC3	ENSG00000104892	protein_coding	508.038	2.03326	0.400102	5.08186	3.73758e-07	3.83309e-06
AMH	ENSG00000104899	protein_coding	178.754	2.8839	0.462443	6.23622	4.4827e-10	8.65208e-09
DMPK	ENSG00000104936	protein_coding	2764.52	-2.15699	0.192648	-11.1965	4.24055e-29	2.86465e-26
IL4I1	ENSG00000104951	protein_coding	520.782	1.12946	0.400966	2.81684	0.00484985	0.0151354
TLE6	ENSG00000104953	protein_coding	312.153	2.14469	0.424055	5.05757	4.24629e-07	4.29682e-06
ASF1B	ENSG00000105011	protein_coding	1771.74	2.05823	0.212325	9.69377	3.20461e-22	6.49449e-20
TNNT1	ENSG00000105048	protein_coding	555.062	4.30683	0.525792	8.19112	2.58802e-16	1.57419e-14
OLFM2	ENSG00000105088	protein_coding	608.972	1.57698	0.371456	4.2454	2.18204e-05	0.000143773
CASP14	ENSG00000105141	protein_coding	4244.47	5.58713	0.746889	7.48054	7.40187e-14	2.86334e-12
SLC1A6	ENSG00000105143	protein_coding	1851.96	6.4349	0.769536	8.36205	6.16381e-17	4.17936e-15
CCNE1	ENSG00000105173	protein_coding	1290.77	2.20929	0.271955	8.12372	4.52122e-16	2.59731e-14
CLC	ENSG00000105205	protein_coding	6.79322	2.10182	0.722556	2.90887	0.00362739	0.0118262
CCNP	ENSG00000105219	protein_coding	54.8843	2.66802	0.44267	6.02712	1.66902e-09	2.88277e-08
PRX	ENSG00000105227	protein_coding	272.199	-1.33291	0.214981	-6.20015	5.64104e-10	1.07345e-08
SHD	ENSG00000105251	protein_coding	28.4937	1.79409	0.582167	3.08175	0.0020579	0.00732749
FSD1	ENSG00000105255	protein_coding	236.185	2.75728	0.498465	5.53153	3.17452e-08	4.11965e-07
CLIP3	ENSG00000105270	protein_coding	1034.27	-2.96948	0.356561	-8.32809	8.2157e-17	5.46898e-15
BBC3	ENSG00000105327	protein_coding	828.678	1.11137	0.206318	5.38669	7.17683e-08	8.66612e-07
ICAM5	ENSG00000105376	protein_coding	99.4196	1.85058	0.411912	4.49265	7.03439e-06	5.27565e-05
CEACAM5	ENSG00000105388	protein_coding	3436.82	2.48422	0.725095	3.42606	0.000612401	0.00261376
ATP1A3	ENSG00000105409	protein_coding	123.663	1.7229	0.439879	3.91676	8.97452e-05	0.000493398
CNFN	ENSG00000105427	protein_coding	448.141	2.36212	0.405565	5.82426	5.73652e-09	8.77412e-08
GRIN2D	ENSG00000105464	protein_coding	1184.95	3.61897	0.417558	8.66698	4.43722e-18	3.79076e-16
SYNGR4	ENSG00000105467	protein_coding	8.92938	2.46568	0.42628	5.78419	7.28612e-09	1.09065e-07
CCDC114	ENSG00000105479	protein_coding	55.9079	1.84964	0.349181	5.29709	1.17665e-07	1.35876e-06
LIG1	ENSG00000105486	protein_coding	3026.77	1.3233	0.144211	9.17611	4.4695e-20	5.88602e-18
PLA2G4C	ENSG00000105499	protein_coding	238.007	-1.16998	0.327936	-3.56769	0.000360137	0.0016536
SIGLEC5	ENSG00000105501	protein_coding	120.191	2.80585	0.593139	4.7305	2.23967e-06	1.90356e-05
HAS1	ENSG00000105509	protein_coding	157.055	-3.13419	0.613919	-5.10522	3.30403e-07	3.43678e-06
THEG	ENSG00000105549	protein_coding	13.2063	2.20576	0.776685	2.83996	0.00451187	0.0142538
FGF21	ENSG00000105550	protein_coding	1.17929	2.3812	0.953714	2.49677	0.0125332	0.0336051
LILRB5	ENSG00000105609	protein_coding	253.737	-1.16788	0.435722	-2.68034	0.00735478	0.0214773
KLF1	ENSG00000105610	protein_coding	4.40663	1.08354	0.419451	2.58323	0.00978801	0.0273251
MAST1	ENSG00000105613	protein_coding	149.315	2.21375	0.361223	6.12848	8.87231e-10	1.61665e-08
SLC5A5	ENSG00000105641	protein_coding	46.2126	2.94935	0.550907	5.35363	8.62062e-08	1.02668e-06
ISYNA1	ENSG00000105655	protein_coding	5569.86	1.29007	0.309671	4.16593	3.1008e-05	0.000195462
COMP	ENSG00000105664	protein_coding	2699.21	2.01164	0.576899	3.48698	0.000488508	0.00214961
ATP4A	ENSG00000105675	protein_coding	13.7379	3.66291	0.756174	4.84401	1.27245e-06	1.14781e-05
GAPDHS	ENSG00000105679	protein_coding	1.24612	1.9037	0.672378	2.8313	0.00463595	0.0145877
LSR	ENSG00000105699	protein_coding	14548.9	1.06967	0.232651	4.59773	4.27122e-06	3.38897e-05
HPN	ENSG00000105707	protein_coding	71.7688	2.03917	0.559217	3.64647	0.000265865	0.00127027
SCN1B	ENSG00000105711	protein_coding	228.739	-1.44471	0.338763	-4.26465	2.00216e-05	0.000133547
GRIK5	ENSG00000105737	protein_coding	111.713	-2.08666	0.407109	-5.12555	2.96668e-07	3.12779e-06
ZNF85	ENSG00000105750	protein_coding	319.388	1.10931	0.235377	4.71291	2.44208e-06	2.05548e-05
RUNDC3B	ENSG00000105784	protein_coding	51.0895	-2.00148	0.277319	-7.21726	5.30456e-13	1.76879e-11
RASA4	ENSG00000105808	protein_coding	33.7482	-1.19013	0.301874	-3.94247	8.06453e-05	0.000449276
NAMPT	ENSG00000105835	protein_coding	7540.98	-1.5069	0.261809	-5.75574	8.62648e-09	1.2694e-07
DNAH11	ENSG00000105877	protein_coding	69.0692	1.91853	0.577951	3.31954	0.000901665	0.00364009
DLX5	ENSG00000105880	protein_coding	398.194	1.46713	0.437952	3.34998	0.000808186	0.00331905
STEAP1B	ENSG00000105889	protein_coding	76.8862	1.94956	0.56009	3.4808	0.000499917	0.00219109
ATP6V0A4	ENSG00000105929	protein_coding	124.889	2.60868	0.574468	4.54104	5.59779e-06	4.31807e-05
ADAP1	ENSG00000105963	protein_coding	657.538	1.04399	0.290601	3.59252	0.000327492	0.00152283
TFEC	ENSG00000105967	protein_coding	196.776	1.09054	0.419156	2.60176	0.00927477	0.026114
CAV1	ENSG00000105974	protein_coding	9048.18	-1.49592	0.392099	-3.81517	0.000136087	0.000710102
WNT2	ENSG00000105989	protein_coding	355.734	1.72289	0.430046	4.0063	6.16766e-05	0.000356279
VIPR2	ENSG00000106018	protein_coding	30.6989	-3.50468	0.453352	-7.73059	1.07048e-14	4.74484e-13
HOXA13	ENSG00000106031	protein_coding	801.236	-1.18081	0.368829	-3.20153	0.00136702	0.0051857
CPED1	ENSG00000106034	protein_coding	475.976	-3.98014	0.377577	-10.5413	5.57307e-26	2.33678e-23
GRB10	ENSG00000106070	protein_coding	1526.1	-1.17142	0.259783	-4.50923	6.50629e-06	4.93129e-05
GHRHR	ENSG00000106128	protein_coding	5.18634	3.09471	1.00833	3.06913	0.00214682	0.00759223
NSUN5P2	ENSG00000106133	transcribed_unprocessed_pseudogene	107.045	1.30887	0.241573	5.41813	6.02247e-08	7.40457e-07
CASP2	ENSG00000106144	protein_coding	2686.11	1.1712	0.116245	10.0753	7.10764e-24	2.09097e-21
NUDT1	ENSG00000106268	protein_coding	1385.26	1.06939	0.190671	5.60855	2.04027e-08	2.75963e-07
HYAL4	ENSG00000106302	protein_coding	20.7166	1.82626	0.571821	3.19376	0.00140431	0.00530583
TFR2	ENSG00000106327	protein_coding	249.809	2.43821	0.338534	7.20224	5.92314e-13	1.96071e-11
MOGAT3	ENSG00000106384	protein_coding	2.4991	2.97032	0.728313	4.07836	4.53547e-05	0.000272121
MYL10	ENSG00000106436	protein_coding	1.5503	-1.89098	0.499675	-3.78441	0.000154074	0.000791614
EZH2	ENSG00000106462	protein_coding	1462.98	1.71587	0.213186	8.04873	8.36582e-16	4.44864e-14
MEST	ENSG00000106484	protein_coding	3446.87	2.50785	0.387985	6.46377	1.02124e-10	2.25099e-09
MEOX2	ENSG00000106511	protein_coding	79.8217	-2.07837	0.542971	-3.82778	0.000129307	0.000678701
PRKAG2	ENSG00000106617	protein_coding	978.793	-1.72349	0.178075	-9.67845	3.72311e-22	7.38127e-20
LHX2	ENSG00000106689	protein_coding	43.2548	3.40163	0.619859	5.48774	4.07105e-08	5.16909e-07
TMEM245	ENSG00000106771	protein_coding	3216.15	-1.04376	0.148939	-7.00797	2.41805e-12	7.18306e-11
PRUNE2	ENSG00000106772	protein_coding	1243.96	-4.45209	0.523147	-8.51022	1.73608e-17	1.30579e-15
OGN	ENSG00000106809	protein_coding	359.962	-4.54436	0.633687	-7.17131	7.42854e-13	2.40701e-11
ECM2	ENSG00000106823	protein_coding	255.186	-1.51186	0.326067	-4.63666	3.54093e-06	2.8647e-05
TLE4	ENSG00000106829	protein_coding	983.98	-1.15551	0.236228	-4.8915	1.00072e-06	9.24649e-06
AMBP	ENSG00000106927	protein_coding	25.0024	2.74377	0.694369	3.95145	7.76785e-05	0.000435794
TNFSF8	ENSG00000106952	protein_coding	60.4396	-1.21261	0.389408	-3.11397	0.00184585	0.00667731
CDC37L1	ENSG00000106993	protein_coding	898.731	-1.06449	0.142339	-7.47857	7.51385e-14	2.9005e-12
RLN2	ENSG00000107014	protein_coding	28.0448	2.19679	0.439119	5.00272	5.65266e-07	5.55206e-06
RLN1	ENSG00000107018	protein_coding	12.3024	1.7964	0.452958	3.96592	7.31145e-05	0.000413283
KANK1	ENSG00000107104	protein_coding	3042.39	-1.78032	0.236076	-7.5413	4.65322e-14	1.8592e-12
ELAVL2	ENSG00000107105	protein_coding	106.106	2.7946	0.583332	4.79075	1.66157e-06	1.45633e-05
NCS1	ENSG00000107130	protein_coding	2644.79	-2.18733	0.238868	-9.15709	5.33143e-20	6.87227e-18
CA9	ENSG00000107159	protein_coding	1538.06	4.34303	0.539151	8.05532	7.92679e-16	4.28387e-14
MPDZ	ENSG00000107186	protein_coding	854.853	-1.80065	0.233462	-7.71281	1.23082e-14	5.40301e-13
PIP5K1B	ENSG00000107242	protein_coding	137.891	-1.08459	0.418159	-2.59372	0.00949424	0.0266239
PTGDS	ENSG00000107317	protein_coding	2142.27	-2.35559	0.478196	-4.926	8.39305e-07	7.89913e-06
GATA3	ENSG00000107485	protein_coding	12539.7	1.03463	0.394041	2.62568	0.00864751	0.0245929
CXCL12	ENSG00000107562	protein_coding	1998.75	-1.99954	0.443962	-4.50386	6.67297e-06	5.03878e-05
PKD2L1	ENSG00000107593	protein_coding	18.319	1.39507	0.424665	3.28511	0.00101941	0.00404165
VSIR	ENSG00000107738	protein_coding	2834.82	-1.01227	0.239069	-4.23422	2.2935e-05	0.00015026
PPP3CB	ENSG00000107758	protein_coding	2185.85	-1.20297	0.123859	-9.71244	2.66882e-22	5.56319e-20
CCSER2	ENSG00000107771	protein_coding	1819.97	-1.31415	0.141879	-9.26249	1.99728e-20	2.83497e-18
BMPR1A	ENSG00000107779	protein_coding	1266	-1.05648	0.130286	-8.10891	5.10767e-16	2.88425e-14
ACTA2	ENSG00000107796	protein_coding	20824.6	-3.37839	0.393375	-8.58821	8.83332e-18	7.08199e-16
TLX1	ENSG00000107807	protein_coding	46.0195	6.41815	0.865116	7.41883	1.18158e-13	4.39377e-12
FGF8	ENSG00000107831	protein_coding	6.01096	1.86758	0.588405	3.17397	0.00150372	0.00562664
PITX3	ENSG00000107859	protein_coding	2.80275	1.90671	0.57935	3.29111	0.000997918	0.00396634
CPEB3	ENSG00000107864	protein_coding	220.576	-1.34001	0.173508	-7.72306	1.1357e-14	5.00959e-13
NEURL1	ENSG00000107954	protein_coding	273.575	-2.01322	0.477538	-4.21582	2.48868e-05	0.000161366
MAP3K8	ENSG00000107968	protein_coding	1069.45	-1.39422	0.218768	-6.37308	1.85274e-10	3.8404e-09
DKK1	ENSG00000107984	protein_coding	2006.45	-1.77603	0.534032	-3.3257	0.000881971	0.00357602
EBF3	ENSG00000108001	protein_coding	106.13	-1.74179	0.326752	-5.33061	9.78843e-08	1.15264e-06
SORCS1	ENSG00000108018	protein_coding	43.3188	-4.40002	0.567672	-7.751	9.11745e-15	4.12138e-13
UBE2S	ENSG00000108106	protein_coding	2518.94	1.37958	0.217542	6.34168	2.27269e-10	4.61869e-09
LGI1	ENSG00000108231	protein_coding	6.3867	-3.26421	0.725336	-4.50027	6.78688e-06	5.11526e-05
KRT23	ENSG00000108244	protein_coding	8046.59	1.54115	0.57564	2.67727	0.00742247	0.0216214
CRYBA1	ENSG00000108255	protein_coding	4.17946	1.06565	0.41856	2.54599	0.0108968	0.0299101
RUNDC3A	ENSG00000108309	protein_coding	146.541	1.81632	0.416511	4.3608	1.29586e-05	9.06457e-05
CSF3	ENSG00000108342	protein_coding	541.593	-3.48886	0.697607	-5.00119	5.69776e-07	5.59033e-06
RGS9	ENSG00000108370	protein_coding	70.9072	-1.89045	0.375068	-5.04029	4.64833e-07	4.66354e-06
WNT3	ENSG00000108379	protein_coding	233.827	2.37256	0.292552	8.10987	5.06728e-16	2.86588e-14
ASPA	ENSG00000108381	protein_coding	89.7552	-3.32013	0.443022	-7.49428	6.6664e-14	2.60368e-12
P2RX1	ENSG00000108405	protein_coding	533.739	-4.48356	0.521551	-8.5966	8.21127e-18	6.67125e-16
KRT37	ENSG00000108417	protein_coding	5.16591	3.19626	0.756962	4.22249	2.41617e-05	0.000157335
HOXB6	ENSG00000108511	protein_coding	688.133	2.64619	0.398985	6.63229	3.30511e-11	8.01876e-10
RASD1	ENSG00000108551	protein_coding	557.653	-1.85491	0.441191	-4.20432	2.61872e-05	0.00016851
CCL7	ENSG00000108688	protein_coding	20.7927	1.75242	0.583413	3.00373	0.00266692	0.00911008
CCL2	ENSG00000108691	protein_coding	1594.93	-3.29611	0.393489	-8.37663	5.44667e-17	3.72775e-15
KAT2A	ENSG00000108773	protein_coding	4756.63	1.15528	0.15853	7.28743	3.15924e-13	1.09758e-11
HSD17B1	ENSG00000108786	protein_coding	446.094	1.8069	0.32486	5.56209	2.66566e-08	3.51557e-07
CNTNAP1	ENSG00000108797	protein_coding	472.908	-1.38893	0.254426	-5.45909	4.78585e-08	5.99942e-07
DLX4	ENSG00000108813	protein_coding	79.2791	2.01748	0.389298	5.18237	2.19088e-07	2.37295e-06
SGCA	ENSG00000108823	protein_coding	253.402	-3.6647	0.496297	-7.38409	1.53502e-13	5.59959e-12
PTGES3L-AARSD1	ENSG00000108825	protein_coding	7.35914	-2.06706	0.366989	-5.6325	1.77621e-08	2.43496e-07
PPY	ENSG00000108849	protein_coding	3.92683	2.41492	0.786515	3.07041	0.00213765	0.00756714
MPP2	ENSG00000108852	protein_coding	300.724	-1.36435	0.313134	-4.35708	1.31811e-05	9.2061e-05
DUSP3	ENSG00000108861	protein_coding	3429.36	-1.4712	0.150207	-9.79444	1.18953e-22	2.67858e-20
CACNG1	ENSG00000108878	protein_coding	3.00764	2.9504	0.837671	3.52214	0.000428076	0.00191793
HLF	ENSG00000108924	protein_coding	171.767	-4.7364	0.433874	-10.9165	9.61062e-28	5.23262e-25
RCVRN	ENSG00000109047	protein_coding	4.24774	-2.1441	0.419167	-5.11514	3.13511e-07	3.27789e-06
MYH3	ENSG00000109063	protein_coding	333.091	-3.12377	0.39693	-7.86982	3.55143e-15	1.7024e-13
TMEM97	ENSG00000109084	protein_coding	7547.92	1.20321	0.376025	3.19982	0.00137512	0.00521284
PMP22	ENSG00000109099	protein_coding	2999.57	-1.87437	0.329494	-5.68864	1.28052e-08	1.80985e-07
GABRA4	ENSG00000109158	protein_coding	1.31326	-3.12565	0.9707	-3.22	0.00128192	0.00491363
SULT1E1	ENSG00000109193	protein_coding	570.669	3.70838	0.70718	5.2439	1.57217e-07	1.75762e-06
PF4V1	ENSG00000109272	protein_coding	5.54814	1.56136	0.634867	2.45936	0.0139187	0.0366625
AREG	ENSG00000109321	protein_coding	2201.47	-1.62454	0.524043	-3.1	0.0019352	0.00695233
UCP1	ENSG00000109424	protein_coding	9.80934	2.95558	0.716781	4.1234	3.73318e-05	0.000230388
IL2	ENSG00000109471	protein_coding	1.69895	-2.37579	0.637922	-3.72426	0.000195889	0.00097209
CPE	ENSG00000109472	protein_coding	1397.11	-1.16328	0.339064	-3.43085	0.000601685	0.00257434
WFS1	ENSG00000109501	protein_coding	3468.41	-1.11216	0.196311	-5.66528	1.46787e-08	2.05002e-07
SOD3	ENSG00000109610	protein_coding	1835.83	-1.86891	0.394064	-4.74265	2.10945e-06	1.80297e-05
NEIL3	ENSG00000109674	protein_coding	184.018	2.02163	0.314631	6.42538	1.31538e-10	2.83591e-09
SH3D19	ENSG00000109686	protein_coding	2216.28	-1.61452	0.174306	-9.26255	1.99616e-20	2.83497e-18
NKX3-2	ENSG00000109705	protein_coding	25.1625	3.11241	0.48018	6.48175	9.06626e-11	2.01541e-09
HGFAC	ENSG00000109758	protein_coding	16.4248	1.58088	0.432574	3.6546	0.000257585	0.00123736
KLHL5	ENSG00000109790	protein_coding	1158.29	-1.56623	0.254999	-6.14212	8.14283e-10	1.49946e-08
FAM149A	ENSG00000109794	protein_coding	270.288	-1.98793	0.382246	-5.20065	1.98592e-07	2.17094e-06
NCAPG	ENSG00000109805	protein_coding	1145.39	2.00104	0.236996	8.44333	3.08415e-17	2.22345e-15
PPARGC1A	ENSG00000109819	protein_coding	114.567	-2.02991	0.598729	-3.39036	0.000698014	0.00292341
CRYAB	ENSG00000109846	protein_coding	1560.77	-3.75821	0.40818	-9.20724	3.34632e-20	4.47144e-18
CTSC	ENSG00000109861	protein_coding	12193.2	1.27288	0.296285	4.29614	1.73796e-05	0.000117667
CCDC34	ENSG00000109881	protein_coding	825.004	1.13522	0.186181	6.09736	1.07831e-09	1.93695e-08
ZBTB16	ENSG00000109906	protein_coding	100.633	-3.72325	0.499526	-7.45356	9.08525e-14	3.4523e-12
NRXN2	ENSG00000110076	protein_coding	148.562	-2.09825	0.406204	-5.16551	2.39785e-07	2.57799e-06
FOLR1	ENSG00000110195	protein_coding	105.187	3.34997	0.637324	5.25632	1.4697e-07	1.6558e-06
ARHGEF17	ENSG00000110237	protein_coding	1749.63	-1.36123	0.199685	-6.81687	9.30477e-12	2.52176e-10
APOA5	ENSG00000110243	protein_coding	1.70281	2.0466	0.838542	2.44066	0.0146604	0.0382708
APOC3	ENSG00000110245	protein_coding	11.1508	5.63424	1.52945	3.68384	0.000229743	0.00111968
CEP126	ENSG00000110318	protein_coding	211.897	-1.65715	0.275077	-6.02432	1.69827e-09	2.93052e-08
UPK2	ENSG00000110375	protein_coding	16726.5	2.09422	0.601214	3.48332	0.000495235	0.00217397
HIPK3	ENSG00000110422	protein_coding	3165.14	-1.61896	0.171773	-9.42496	4.30289e-21	6.623e-19
CD5	ENSG00000110448	protein_coding	247.023	-1.13996	0.382463	-2.98059	0.00287694	0.0097237
SCGB2A2	ENSG00000110484	protein_coding	2.28157	3.33214	1.27959	2.60407	0.00921249	0.0259708
MDK	ENSG00000110492	protein_coding	15521.7	1.50998	0.283877	5.31913	1.04263e-07	1.21904e-06
NAA40	ENSG00000110583	protein_coding	1593.91	1.15853	0.128559	9.01172	2.02855e-19	2.33436e-17
SLC35F2	ENSG00000110660	protein_coding	1168.64	1.22586	0.230978	5.30725	1.11293e-07	1.29254e-06
SOX6	ENSG00000110693	protein_coding	95.41	-1.05678	0.411176	-2.57015	0.0101655	0.0282063
POU2AF1	ENSG00000110777	protein_coding	605.483	-1.14194	0.478895	-2.38454	0.0171005	0.0435225
PTPN5	ENSG00000110786	protein_coding	20.328	-1.21173	0.435247	-2.78401	0.00536917	0.0164798
VWF	ENSG00000110799	protein_coding	6392.14	-1.13246	0.255948	-4.42458	9.66286e-06	7.00639e-05
CD69	ENSG00000110848	protein_coding	367.364	-1.31256	0.431721	-3.0403	0.00236344	0.00823457
CORO1C	ENSG00000110880	protein_coding	5899.41	-1.33827	0.208723	-6.41168	1.43921e-10	3.06306e-09
TSPAN11	ENSG00000110900	protein_coding	352.107	-1.71675	0.348892	-4.92057	8.62934e-07	8.09228e-06
KCTD10	ENSG00000110906	protein_coding	3348.63	-1.05794	0.112825	-9.37681	6.79999e-21	1.02081e-18
CYP27B1	ENSG00000111012	protein_coding	247.408	2.40797	0.286696	8.39901	4.50264e-17	3.14659e-15
KRT18	ENSG00000111057	protein_coding	51222.8	1.5612	0.304773	5.12252	3.01484e-07	3.1694e-06
ACSS3	ENSG00000111058	protein_coding	245.998	-1.01449	0.403666	-2.5132	0.0119643	0.0323044
TNS2	ENSG00000111077	protein_coding	1984.59	-2.11233	0.222212	-9.50594	1.98249e-21	3.18588e-19
GLI1	ENSG00000111087	protein_coding	87.404	-1.556	0.370761	-4.19679	2.7073e-05	0.000173536
SLC6A12	ENSG00000111181	protein_coding	83.2719	1.33277	0.38869	3.42888	0.000606087	0.00259014
FOXM1	ENSG00000111206	protein_coding	2839.41	2.04977	0.25779	7.95132	1.84541e-15	9.20913e-14
PRMT8	ENSG00000111218	protein_coding	2.57161	1.62753	0.682261	2.38549	0.0170562	0.0434433
RAD51AP1	ENSG00000111247	protein_coding	628.447	1.80976	0.233596	7.7474	9.37957e-15	4.21895e-13
KCNA1	ENSG00000111262	protein_coding	5.64565	-2.63543	0.779139	-3.38249	0.000718313	0.00299398
ALDH2	ENSG00000111275	protein_coding	2983.61	-1.80633	0.351073	-5.14516	2.67299e-07	2.84695e-06
OAS3	ENSG00000111331	protein_coding	6785.23	1.38412	0.261364	5.29575	1.18528e-07	1.36829e-06
OAS2	ENSG00000111335	protein_coding	5346.52	1.28112	0.322686	3.97018	7.18194e-05	0.00040669
MGP	ENSG00000111341	protein_coding	9330.47	-1.84539	0.435496	-4.23745	2.26072e-05	0.000148285
RERGL	ENSG00000111404	protein_coding	28.3602	-3.49206	0.520649	-6.70713	1.98489e-11	5.01085e-10
RFC5	ENSG00000111445	protein_coding	1232.53	1.10354	0.143227	7.70485	1.31e-14	5.71621e-13
STX2	ENSG00000111450	protein_coding	438.314	-1.39228	0.281587	-4.94441	7.63758e-07	7.26875e-06
ADGRD1	ENSG00000111452	protein_coding	345.05	-4.16089	0.507605	-8.19709	2.46272e-16	1.50988e-14
IL26	ENSG00000111536	protein_coding	2.69188	-1.76299	0.542711	-3.2485	0.00116017	0.00451915
IFNG	ENSG00000111537	protein_coding	33.4515	1.69253	0.593486	2.85185	0.00434659	0.0137926
NUP107	ENSG00000111581	protein_coding	2803.59	1.03706	0.19821	5.23212	1.67581e-07	1.86435e-06
TIMELESS	ENSG00000111602	protein_coding	2909.84	1.45851	0.162681	8.96551	3.08851e-19	3.39355e-17
ACRBP	ENSG00000111644	protein_coding	134.859	1.14651	0.279546	4.10131	4.10818e-05	0.000249896
CDCA3	ENSG00000111665	protein_coding	1249.79	2.12969	0.220249	9.66948	4.06427e-22	7.92837e-20
NT5DC3	ENSG00000111696	protein_coding	686.53	-2.82851	0.240581	-11.757	6.50053e-32	7.64944e-29
SLCO1B3	ENSG00000111700	protein_coding	89.7248	4.51406	1.04615	4.31492	1.59664e-05	0.000109112
GYS2	ENSG00000111713	protein_coding	4.90041	-2.2466	0.40654	-5.52614	3.2735e-08	4.23454e-07
ST8SIA1	ENSG00000111728	protein_coding	173.952	-2.00516	0.368563	-5.44048	5.31382e-08	6.60228e-07
AC009533.1	ENSG00000111788	unprocessed_pseudogene	264.349	1.21876	0.222584	5.47553	4.36202e-08	5.50215e-07
KLRB1	ENSG00000111796	protein_coding	98.1468	-2.07909	0.348673	-5.96287	2.47844e-09	4.1152e-08
CEP85L	ENSG00000111860	protein_coding	294.489	-1.78876	0.204682	-8.73924	2.3469e-18	2.09321e-16
FAM184A	ENSG00000111879	protein_coding	121.127	-1.44405	0.341501	-4.22852	2.35233e-05	0.000153783
SERINC1	ENSG00000111897	protein_coding	5951.08	-1.1837	0.136407	-8.67776	4.03655e-18	3.48932e-16
TPD52L1	ENSG00000111907	protein_coding	1731.77	-1.36598	0.324928	-4.20396	2.62288e-05	0.000168748
NCOA7	ENSG00000111912	protein_coding	2635.67	-1.2267	0.249394	-4.9187	8.71191e-07	8.15922e-06
RIPOR2	ENSG00000111913	protein_coding	348.141	-1.06523	0.348729	-3.0546	0.00225361	0.00791541
UST	ENSG00000111962	protein_coding	768.836	-1.22816	0.292515	-4.19862	2.68547e-05	0.000172319
ULBP1	ENSG00000111981	protein_coding	54.8764	3.07404	0.400848	7.66883	1.73569e-14	7.44895e-13
RHAG	ENSG00000112077	protein_coding	0.958295	-3.88237	0.809177	-4.79793	1.60313e-06	1.41019e-05
IL17A	ENSG00000112115	protein_coding	3.49679	-2.1314	0.889462	-2.39628	0.0165623	0.042416
PHACTR1	ENSG00000112137	protein_coding	242.401	-1.40497	0.312066	-4.50215	6.72682e-06	5.07419e-05
GLP1R	ENSG00000112164	protein_coding	16.1046	2.24946	0.651881	3.45072	0.000559101	0.00241271
BMP5	ENSG00000112175	protein_coding	153.214	-3.37151	0.567475	-5.94125	2.82857e-09	4.63954e-08
RBM24	ENSG00000112183	protein_coding	98.2087	-3.06062	0.501572	-6.10204	1.04722e-09	1.88556e-08
CAP2	ENSG00000112186	protein_coding	491.596	-2.2815	0.307843	-7.41125	1.25118e-13	4.63838e-12
BAG2	ENSG00000112208	protein_coding	861.384	-2.69956	0.296609	-9.10141	8.91651e-20	1.10635e-17
RAB23	ENSG00000112210	protein_coding	654.158	-3.0399	0.287832	-10.5614	4.49985e-26	1.90872e-23
FHL5	ENSG00000112214	protein_coding	47.1496	-2.38962	0.372655	-6.41242	1.43228e-10	3.05195e-09
KHDRBS2	ENSG00000112232	protein_coding	4.71082	-2.3159	0.609832	-3.79761	0.000146097	0.000755366
PRDM13	ENSG00000112238	protein_coding	7.0222	4.51191	0.906545	4.97704	6.45633e-07	6.25553e-06
E2F3	ENSG00000112242	protein_coding	2143.83	1.15601	0.264303	4.37381	1.22098e-05	8.60679e-05
SIM1	ENSG00000112246	protein_coding	5.76369	2.78019	0.99503	2.79408	0.00520475	0.0160602
HDGFL1	ENSG00000112273	protein_coding	6.88656	2.94596	0.732769	4.02031	5.81219e-05	0.000338262
BVES	ENSG00000112276	protein_coding	321.297	-2.88141	0.405279	-7.10969	1.16308e-12	3.66706e-11
B3GAT2	ENSG00000112309	protein_coding	34.1609	-1.83521	0.275154	-6.66975	2.56243e-11	6.33298e-10
EYA4	ENSG00000112319	protein_coding	98.4079	-1.84525	0.435835	-4.23383	2.29744e-05	0.000150491
SOBP	ENSG00000112320	protein_coding	264.553	-3.26625	0.329299	-9.91879	3.44914e-23	8.73758e-21
NR2E1	ENSG00000112333	protein_coding	21.3674	1.85832	0.588328	3.15865	0.001585	0.00586646
SLC16A10	ENSG00000112394	protein_coding	222.908	1.51617	0.398734	3.80247	0.000143262	0.000742338
EPM2A	ENSG00000112425	protein_coding	250.67	-2.73279	0.186023	-14.6906	7.40069e-49	1.34985e-44
CCR6	ENSG00000112486	protein_coding	4.45151	-1.64049	0.502755	-3.263	0.00110241	0.00432837
MDFI	ENSG00000112559	protein_coding	2995.35	1.39467	0.328659	4.24351	2.20055e-05	0.000144742
SMOC2	ENSG00000112562	protein_coding	1768.91	-2.99603	0.417781	-7.17128	7.42972e-13	2.40701e-11
PTK7	ENSG00000112655	protein_coding	6665.77	1.0005	0.233221	4.28992	1.78736e-05	0.000120654
SRF	ENSG00000112658	protein_coding	3518.49	-1.73669	0.134071	-12.9535	2.24523e-38	7.44579e-35
TTK	ENSG00000112742	protein_coding	966.076	2.21779	0.232502	9.5388	1.44491e-21	2.39585e-19
CCN6	ENSG00000112761	protein_coding	237.083	1.21605	0.496319	2.45013	0.0142804	0.0374452
LAMA4	ENSG00000112769	protein_coding	3410.39	-1.66272	0.281766	-5.90106	3.6117e-09	5.78872e-08
TENT5A	ENSG00000112773	protein_coding	1385.59	-1.54219	0.227248	-6.78638	1.14979e-11	3.04378e-10
PRSS16	ENSG00000112812	protein_coding	728.83	1.33922	0.268085	4.99549	5.86876e-07	5.73805e-06
MEP1A	ENSG00000112818	protein_coding	15.7848	2.60245	0.614262	4.23671	2.2682e-05	0.000148709
PCDHB2	ENSG00000112852	protein_coding	276.243	1.19568	0.426059	2.80637	0.00501034	0.0155446
CEP72	ENSG00000112877	protein_coding	361.262	1.00595	0.203951	4.9323	8.12658e-07	7.67606e-06
C7	ENSG00000112936	protein_coding	1364.05	-4.0414	0.619935	-6.51907	7.07455e-11	1.59896e-09
GHR	ENSG00000112964	protein_coding	145.291	-2.46582	0.409037	-6.02837	1.65625e-09	2.86479e-08
KIF20A	ENSG00000112984	protein_coding	1852.55	1.97059	0.23757	8.29475	1.08812e-16	7.10083e-15
HBEGF	ENSG00000113070	protein_coding	2091.96	-2.84305	0.322176	-8.82451	1.09936e-18	1.06094e-16
SLC4A9	ENSG00000113073	protein_coding	16.1953	1.24556	0.425108	2.92998	0.0033898	0.0111826
HAND1	ENSG00000113196	protein_coding	45.2554	-4.56024	0.836839	-5.44936	5.055e-08	6.30432e-07
PCDHB15	ENSG00000113248	protein_coding	156.322	-1.10696	0.321033	-3.44811	0.000564523	0.00243299
HAVCR1	ENSG00000113249	protein_coding	103.132	5.8808	0.827323	7.10823	1.17539e-12	3.69948e-11
ITK	ENSG00000113263	protein_coding	187.352	-1.12741	0.409281	-2.75461	0.00587614	0.0177726
GABRG2	ENSG00000113327	protein_coding	33.9854	3.53137	1.10566	3.19391	0.00140361	0.00530375
LMNB1	ENSG00000113368	protein_coding	3306.89	1.55943	0.203615	7.6587	1.87829e-14	8.0138e-13
NPR3	ENSG00000113389	protein_coding	141.224	-1.03565	0.399867	-2.58998	0.00959812	0.0268834
FAM172A	ENSG00000113391	protein_coding	754.759	-1.14784	0.137279	-8.36137	6.19939e-17	4.19569e-15
IRX4	ENSG00000113430	protein_coding	48.3745	3.07533	0.810446	3.79461	0.000147875	0.000763746
PDE4D	ENSG00000113448	protein_coding	1150.01	-2.36052	0.238352	-9.90353	4.01838e-23	9.90449e-21
LIFR	ENSG00000113594	protein_coding	812.652	-2.17511	0.356488	-6.10151	1.05074e-09	1.89004e-08
C9	ENSG00000113600	protein_coding	9.11662	1.53717	0.50338	3.05369	0.00226047	0.00793492
DPYSL3	ENSG00000113657	protein_coding	6860.62	-2.42225	0.372994	-6.49408	8.35423e-11	1.87025e-09
CDX1	ENSG00000113722	protein_coding	22.4307	2.14637	0.484141	4.43335	9.2778e-06	6.75808e-05
CPEB4	ENSG00000113742	protein_coding	1252.41	-1.74232	0.209462	-8.3181	8.93865e-17	5.9286e-15
KNG1	ENSG00000113889	protein_coding	8.65779	3.95849	1.01865	3.88603	0.000101898	0.00055216
HRG	ENSG00000113905	protein_coding	7.58318	3.61364	0.90486	3.99359	6.50813e-05	0.000372642
HGD	ENSG00000113924	protein_coding	19.5519	1.48384	0.487749	3.04221	0.00234846	0.00819255
AMOTL2	ENSG00000114019	protein_coding	2683.85	-1.19993	0.254071	-4.72283	2.32591e-06	1.96997e-05
BCHE	ENSG00000114200	protein_coding	172.07	-3.35435	0.537327	-6.24267	4.30176e-10	8.3559e-09
SERPINI2	ENSG00000114204	protein_coding	1.39051	-1.52083	0.641319	-2.3714	0.0177207	0.0448476
LRRC31	ENSG00000114248	protein_coding	14.5825	2.38559	0.57617	4.14043	3.46652e-05	0.000215683
PFKFB4	ENSG00000114268	protein_coding	1004.99	2.3613	0.240648	9.81223	9.97374e-23	2.25983e-20
COL7A1	ENSG00000114270	protein_coding	11700.5	2.32464	0.367271	6.3295	2.45953e-10	4.97346e-09
ECT2	ENSG00000114346	protein_coding	2238.05	1.67993	0.217642	7.71878	1.17452e-14	5.16209e-13
HYAL1	ENSG00000114378	protein_coding	191.753	-1.00654	0.386723	-2.60275	0.00924805	0.0260509
HHLA2	ENSG00000114455	protein_coding	4.90849	1.56521	0.656187	2.38532	0.0170644	0.043449
PLXNA1	ENSG00000114554	protein_coding	6751.18	1.32597	0.188198	7.04565	1.84603e-12	5.61645e-11
PODXL2	ENSG00000114631	protein_coding	2454.17	2.09116	0.341956	6.1153	9.63778e-10	1.74653e-08
UPK1B	ENSG00000114638	protein_coding	15053.2	1.38461	0.593978	2.33109	0.0197487	0.0489678
CSPG5	ENSG00000114646	protein_coding	78.3374	1.2367	0.37999	3.25457	0.00113563	0.0044368
EFCC1	ENSG00000114654	protein_coding	138.611	-1.60284	0.316157	-5.06975	3.98339e-07	4.05894e-06
CFAP92	ENSG00000114656	protein_coding	54.5672	1.02672	0.374874	2.73885	0.00616551	0.0185097
PLSCR4	ENSG00000114698	protein_coding	447.395	-2.02686	0.29771	-6.80817	9.88482e-12	2.65725e-10
PEX5L	ENSG00000114757	protein_coding	13.66	1.28995	0.519224	2.48438	0.0129778	0.0345712
AADAC	ENSG00000114771	protein_coding	404.449	1.71615	0.672992	2.55003	0.0107713	0.0296146
ARHGEF26	ENSG00000114790	protein_coding	422.72	-2.00244	0.310711	-6.44471	1.15823e-10	2.53153e-09
PLCH1	ENSG00000114805	protein_coding	264.746	1.12598	0.424357	2.65339	0.00796877	0.0229706
ZBTB47	ENSG00000114853	protein_coding	971.113	-1.51414	0.165228	-9.16392	5.00451e-20	6.56689e-18
TNNC1	ENSG00000114854	protein_coding	479.124	1.57878	0.504031	3.13232	0.00173433	0.00633873
CLCN2	ENSG00000114859	protein_coding	534.413	1.43195	0.165026	8.67713	4.05871e-18	3.50018e-16
RTKN	ENSG00000114993	protein_coding	2017.3	1.45802	0.246456	5.91594	3.29995e-09	5.3265e-08
IL1A	ENSG00000115008	protein_coding	1630.43	1.3745	0.520473	2.64086	0.00826949	0.0236896
CCL20	ENSG00000115009	protein_coding	472.353	1.88036	0.556547	3.37862	0.000728496	0.00302985
KCNIP3	ENSG00000115041	protein_coding	156.42	-1.53719	0.359174	-4.2798	1.87061e-05	0.00012553
STEAP3	ENSG00000115107	protein_coding	3278.86	1.10308	0.227285	4.8533	1.21423e-06	1.10157e-05
DNAJC27	ENSG00000115137	protein_coding	241.421	-1.0607	0.139382	-7.61001	2.74072e-14	1.14131e-12
OTOF	ENSG00000115155	protein_coding	127.774	2.85593	0.464294	6.15111	7.69419e-10	1.42403e-08
CENPA	ENSG00000115163	protein_coding	541.938	2.59814	0.255746	10.1591	3.01909e-24	9.33335e-22
SLC30A3	ENSG00000115194	protein_coding	34.335	1.82626	0.488626	3.73755	0.000185823	0.000931002
ITGB6	ENSG00000115221	protein_coding	7297.89	1.04656	0.357273	2.92931	0.00339717	0.0111988
PDE1A	ENSG00000115252	protein_coding	197.506	-2.98942	0.349758	-8.54711	1.26204e-17	9.80322e-16
REEP6	ENSG00000115255	protein_coding	2552.47	1.15539	0.400329	2.88611	0.00390041	0.0125835
PCSK4	ENSG00000115257	protein_coding	158.68	1.19283	0.296955	4.01686	5.89779e-05	0.000342332
MOGS	ENSG00000115275	protein_coding	4987.06	1.12607	0.118985	9.46398	2.9644e-21	4.66114e-19
GRB14	ENSG00000115290	protein_coding	82.0933	1.63695	0.395402	4.13997	3.47352e-05	0.000216082
CLIP4	ENSG00000115295	protein_coding	1123.66	-1.488	0.27098	-5.49115	3.99318e-08	5.07552e-07
TLX2	ENSG00000115297	protein_coding	22.8709	2.64022	0.464685	5.68174	1.33329e-08	1.87932e-07
TACR1	ENSG00000115353	protein_coding	66.7797	-2.37811	0.439205	-5.41458	6.14313e-08	7.53768e-07
EVA1A	ENSG00000115363	protein_coding	257.06	3.71939	0.450993	8.24711	1.62268e-16	1.02767e-14
EFEMP1	ENSG00000115380	protein_coding	3123.43	-1.47771	0.494108	-2.99066	0.00278372	0.00945329
REG1A	ENSG00000115386	protein_coding	7.63347	4.93667	1.25915	3.92062	8.83198e-05	0.000486708
IGFBP2	ENSG00000115457	protein_coding	4173.92	-1.12594	0.433387	-2.59801	0.00937654	0.0263498
IGFBP5	ENSG00000115461	protein_coding	14598.4	-1.74398	0.41198	-4.23317	2.30421e-05	0.00015088
KCNJ13	ENSG00000115474	protein_coding	9.61642	1.47113	0.607512	2.42156	0.0154541	0.0399965
OTX1	ENSG00000115507	protein_coding	235.848	2.39489	0.296515	8.07678	6.64981e-16	3.65329e-14
GNLY	ENSG00000115523	protein_coding	625.828	1.90537	0.494258	3.855	0.00011573	0.000615409
PLCD4	ENSG00000115556	protein_coding	199.891	-2.9741	0.211949	-14.0322	9.90737e-45	9.03527e-41
WNT6	ENSG00000115596	protein_coding	128.319	1.45164	0.49198	2.9506	0.00317153	0.0105536
IL1RL1	ENSG00000115602	protein_coding	93.9476	-1.22223	0.477833	-2.55787	0.0105315	0.0290604
TPO	ENSG00000115705	protein_coding	29.8795	-1.88203	0.685956	-2.74365	0.00607594	0.018283
PROC	ENSG00000115718	protein_coding	117.002	1.70283	0.394682	4.31443	1.60018e-05	0.000109331
ID2	ENSG00000115738	protein_coding	2328.67	-1.12394	0.290848	-3.86437	0.000111374	0.000596158
ODC1	ENSG00000115758	protein_coding	4629.73	-1.59716	0.279297	-5.7185	1.07467e-08	1.54707e-07
SLC25A12	ENSG00000115840	protein_coding	1058.97	-1.00437	0.152573	-6.58289	4.61394e-11	1.08729e-09
DLX2	ENSG00000115844	protein_coding	13.8505	2.26903	0.572951	3.96026	7.48691e-05	0.000422386
LCT	ENSG00000115850	protein_coding	3.78495	3.00846	0.604763	4.97461	6.53781e-07	6.32775e-06
PLCL1	ENSG00000115896	protein_coding	130.914	-2.50952	0.294446	-8.52285	1.55674e-17	1.18804e-15
KYNU	ENSG00000115919	protein_coding	1819.29	1.01316	0.394252	2.56984	0.0101746	0.0282249
WIPF1	ENSG00000115935	protein_coding	1914.88	-1.02264	0.284023	-3.60055	0.000317541	0.00148469
RND3	ENSG00000115963	protein_coding	3933.22	-1.61314	0.251843	-6.40534	1.50031e-10	3.18196e-09
TRAK2	ENSG00000115993	protein_coding	1644.37	-1.34236	0.150228	-8.93545	4.05518e-19	4.31279e-17
KISS1R	ENSG00000116014	protein_coding	23.769	2.63738	0.55393	4.76122	1.92429e-06	1.65949e-05
ARID3A	ENSG00000116017	protein_coding	1359.99	1.9544	0.373841	5.22788	1.71469e-07	1.90354e-06
GRIN3B	ENSG00000116032	protein_coding	35.9148	2.78003	0.37538	7.40591	1.3025e-13	4.80911e-12
VAX2	ENSG00000116035	protein_coding	67.3935	2.14992	0.438091	4.90746	9.22612e-07	8.59886e-06
ATP6V1B1	ENSG00000116039	protein_coding	181.516	2.64305	0.465992	5.67189	1.41233e-08	1.97861e-07
PARD3B	ENSG00000116117	protein_coding	391.444	-2.40502	0.28497	-8.43956	3.18539e-17	2.29191e-15
TPSG1	ENSG00000116176	protein_coding	12.5618	-3.2757	0.392228	-8.35152	6.73894e-17	4.54399e-15
ANGPTL1	ENSG00000116194	protein_coding	217.221	-3.16912	0.53453	-5.9288	3.05155e-09	4.96611e-08
CHD5	ENSG00000116254	protein_coding	24.1098	-2.56332	0.465806	-5.50297	3.73446e-08	4.77161e-07
ERRFI1	ENSG00000116285	protein_coding	6301.53	-1.36379	0.271587	-5.02158	5.12486e-07	5.0774e-06
RAP1A	ENSG00000116473	protein_coding	3524.59	-1.56617	0.120484	-12.999	1.23911e-38	5.0224e-35
MEF2D	ENSG00000116604	protein_coding	2682.83	-1.37414	0.116522	-11.7929	4.24521e-32	5.16204e-29
FBXO2	ENSG00000116661	protein_coding	610.702	1.45471	0.408482	3.56126	0.000369076	0.00168758
FBXO6	ENSG00000116663	protein_coding	1093.65	1.12753	0.193109	5.83883	5.25702e-09	8.11213e-08
C1orf21	ENSG00000116667	protein_coding	2669.22	-1.38248	0.211942	-6.5229	6.89626e-11	1.56546e-09
MAD2L2	ENSG00000116670	protein_coding	2003.13	1.02422	0.201691	5.07814	3.81157e-07	3.89916e-06
LEPR	ENSG00000116678	protein_coding	403.416	-2.14214	0.275562	-7.77372	7.62138e-15	3.47092e-13
PRG4	ENSG00000116690	protein_coding	52.6647	-1.13819	0.380542	-2.99097	0.00278088	0.00944542
MIIP	ENSG00000116691	protein_coding	2000.19	1.04413	0.171248	6.09716	1.07969e-09	1.93829e-08
PLA2G4A	ENSG00000116711	protein_coding	778.898	-1.17295	0.314468	-3.72996	0.000191509	0.000955163
GADD45A	ENSG00000116717	protein_coding	2635.56	-1.10597	0.211041	-5.24055	1.60101e-07	1.78494e-06
WLS	ENSG00000116729	protein_coding	3616.45	-1.38438	0.270312	-5.12142	3.03246e-07	3.18426e-06
RGS2	ENSG00000116741	protein_coding	2730.83	-2.87857	0.348599	-8.25753	1.4872e-16	9.48451e-15
AGMAT	ENSG00000116771	protein_coding	271.555	1.34532	0.249484	5.39241	6.95178e-08	8.41946e-07
OLFML3	ENSG00000116774	protein_coding	1489.06	-1.77798	0.406109	-4.37808	1.19728e-05	8.47413e-05
TNNI3K	ENSG00000116783	protein_coding	4.65366	-1.65983	0.418655	-3.96468	7.34947e-05	0.000415146
NID1	ENSG00000116962	protein_coding	4242.32	-1.20594	0.276385	-4.36325	1.28143e-05	8.9774e-05
NT5C1A	ENSG00000116981	protein_coding	0.568411	-1.72741	0.653381	-2.6438	0.00819805	0.0235181
HPCAL4	ENSG00000116983	protein_coding	21.0997	1.29206	0.513376	2.51679	0.0118429	0.032042
BMP8B	ENSG00000116985	protein_coding	634.526	1.70157	0.314801	5.40521	6.47319e-08	7.9028e-07
MYCL	ENSG00000116990	protein_coding	6420.1	1.075	0.401147	2.67982	0.00736617	0.0215054
KMO	ENSG00000117009	protein_coding	91.3551	1.3023	0.366119	3.55704	0.000375056	0.00171142
KCNQ4	ENSG00000117013	protein_coding	115.453	-2.63872	0.369672	-7.138	9.46998e-13	3.01971e-11
RIMS3	ENSG00000117016	protein_coding	238.266	-1.31147	0.352912	-3.71613	0.000202297	0.00100049
AKT3	ENSG00000117020	protein_coding	1222	-1.94208	0.306046	-6.34569	2.21425e-10	4.50996e-09
ST6GALNAC5	ENSG00000117069	protein_coding	211.03	-1.47241	0.385448	-3.81998	0.000133461	0.000698098
SLAMF1	ENSG00000117090	protein_coding	111.706	-1.39459	0.402059	-3.46863	0.000523117	0.00227664
CD48	ENSG00000117091	protein_coding	493.066	-1.08582	0.415117	-2.61569	0.00890473	0.025226
PADI2	ENSG00000117115	protein_coding	380.268	1.14845	0.385924	2.97585	0.00292174	0.00985231
MFAP2	ENSG00000117122	protein_coding	2444.89	1.83947	0.337748	5.44629	5.14299e-08	6.40311e-07
ACTL8	ENSG00000117148	protein_coding	31.2955	4.83548	0.779773	6.20114	5.60547e-10	1.06723e-08
IGSF21	ENSG00000117154	protein_coding	110.128	-1.33067	0.450803	-2.95178	0.0031595	0.0105247
CD160	ENSG00000117281	protein_coding	19.2833	-1.15911	0.323597	-3.58196	0.000341023	0.0015773
CDC20	ENSG00000117399	protein_coding	3932.68	2.40516	0.25693	9.36116	7.88696e-21	1.17432e-18
MPL	ENSG00000117400	protein_coding	7.426	-1.70355	0.239988	-7.09847	1.26144e-12	3.94649e-11
ARTN	ENSG00000117407	protein_coding	286.46	1.41694	0.353296	4.01065	6.05519e-05	0.000350615
PTCH2	ENSG00000117425	protein_coding	80.1006	-1.71198	0.259921	-6.58655	4.50175e-11	1.0636e-09
F3	ENSG00000117525	protein_coding	4023.99	-1.08788	0.451264	-2.41073	0.0159204	0.0409737
PTBP2	ENSG00000117569	protein_coding	765.558	-1.26159	0.160949	-7.83848	4.56034e-15	2.14931e-13
DARS2	ENSG00000117593	protein_coding	1698.92	1.19548	0.171378	6.97572	3.0431e-12	8.92358e-11
PLPPR4	ENSG00000117600	protein_coding	149.591	-3.6083	0.356967	-10.1082	5.07991e-24	1.50659e-21
SERPINC1	ENSG00000117601	protein_coding	14.6431	1.84237	0.494721	3.72407	0.00019604	0.000972708
RSRP1	ENSG00000117616	protein_coding	2777.88	1.15036	0.198493	5.79545	6.81383e-09	1.02542e-07
STMN1	ENSG00000117632	protein_coding	14440.2	1.65064	0.229498	7.19237	6.36747e-13	2.08884e-11
NEK2	ENSG00000117650	protein_coding	972.329	2.26997	0.23635	9.60426	7.67033e-22	1.39903e-19
PROX1	ENSG00000117707	protein_coding	159.431	-1.38716	0.478852	-2.89684	0.00376939	0.0122258
CENPF	ENSG00000117724	protein_coding	4036.85	1.66556	0.239412	6.95686	3.47937e-12	1.01135e-10
CD3EAP	ENSG00000117877	protein_coding	444.28	1.15645	0.17349	6.66577	2.63282e-11	6.48936e-10
COLEC11	ENSG00000118004	protein_coding	123.986	-1.42377	0.361855	-3.93463	8.33263e-05	0.000462376
TREH	ENSG00000118094	protein_coding	15.7202	-1.4257	0.485031	-2.93941	0.0032884	0.0108914
MMP8	ENSG00000118113	protein_coding	5.99161	2.89597	0.699601	4.13946	3.48121e-05	0.000216376
APOA1	ENSG00000118137	protein_coding	30.7409	1.65474	0.568552	2.91044	0.00360917	0.0117763
SLC8A2	ENSG00000118160	protein_coding	84.6618	-2.22025	0.453142	-4.89966	9.60005e-07	8.90868e-06
KPTN	ENSG00000118162	protein_coding	754.659	1.01425	0.169666	5.97788	2.26056e-09	3.7949e-08
KIF14	ENSG00000118193	protein_coding	668.378	2.00319	0.26253	7.63035	2.34126e-14	9.86222e-13
TNNT2	ENSG00000118194	protein_coding	329.815	-3.09824	0.440053	-7.04061	1.91395e-12	5.80375e-11
NRP2	ENSG00000118257	protein_coding	2227	-1.73482	0.345804	-5.01679	5.25426e-07	5.19995e-06
TTR	ENSG00000118271	protein_coding	212.573	3.62393	0.945227	3.83393	0.000126112	0.000663555
FILIP1	ENSG00000118407	protein_coding	416.316	-4.38892	0.37993	-11.5519	7.21705e-31	6.26836e-28
FBXO30	ENSG00000118496	protein_coding	856.406	-1.50476	0.156113	-9.63891	5.47673e-22	1.046e-19
TNFAIP3	ENSG00000118503	protein_coding	3276.1	-1.49835	0.318493	-4.70449	2.54504e-06	2.13426e-05
MYB	ENSG00000118513	protein_coding	378.24	1.93587	0.368768	5.24957	1.52455e-07	1.71225e-06
SGK1	ENSG00000118515	protein_coding	5226.1	-1.65895	0.335941	-4.93822	7.88378e-07	7.46799e-06
CCN2	ENSG00000118523	protein_coding	9232.54	-3.07134	0.379185	-8.09984	5.50313e-16	3.09552e-14
TCF21	ENSG00000118526	protein_coding	276.921	-4.29269	0.365506	-11.7445	7.53471e-32	8.58934e-29
SLC16A7	ENSG00000118596	protein_coding	561.68	-1.32467	0.338334	-3.91528	9.03006e-05	0.000496021
CASQ2	ENSG00000118729	protein_coding	597.828	-4.84005	0.636789	-7.60072	2.94498e-14	1.21527e-12
PKD2	ENSG00000118762	protein_coding	1120.43	-1.18794	0.177851	-6.67941	2.3991e-11	5.95353e-10
SPP1	ENSG00000118785	protein_coding	9432.17	4.19178	0.481669	8.70262	3.24314e-18	2.83708e-16
STBD1	ENSG00000118804	protein_coding	214.2	-1.03397	0.216834	-4.7685	1.856e-06	1.60667e-05
RARRES1	ENSG00000118849	protein_coding	8724.77	2.24512	0.52884	4.24538	2.18227e-05	0.000143773
PPL	ENSG00000118898	protein_coding	8977.96	-1.39042	0.296798	-4.68474	2.80314e-06	2.32717e-05
KLF12	ENSG00000118922	protein_coding	498.865	-1.34546	0.300393	-4.479	7.49937e-06	5.5785e-05
CCND2	ENSG00000118971	protein_coding	2391.31	-1.80632	0.361588	-4.99553	5.86745e-07	5.73805e-06
ELL2	ENSG00000118985	protein_coding	2587.34	-1.06	0.234809	-4.51431	6.35235e-06	4.82909e-05
TRPM6	ENSG00000119121	protein_coding	48.3579	-1.29855	0.427433	-3.03802	0.00238136	0.00828591
KLF9	ENSG00000119138	protein_coding	1618.65	-2.73039	0.286474	-9.53104	1.55717e-21	2.55874e-19
ECRG4	ENSG00000119147	protein_coding	128.003	-4.66385	0.607789	-7.67346	1.67412e-14	7.21869e-13
TRIM67	ENSG00000119283	protein_coding	6.1258	1.63324	0.406194	4.02084	5.79901e-05	0.000337757
WDR34	ENSG00000119333	protein_coding	4864.19	1.33211	0.218535	6.09566	1.08984e-09	1.95362e-08
NR4A3	ENSG00000119508	protein_coding	851.191	-3.88247	0.419596	-9.25287	2.18546e-20	3.09006e-18
ONECUT2	ENSG00000119547	protein_coding	376.49	2.2704	0.549799	4.12951	3.6354e-05	0.000224887
PGF	ENSG00000119630	protein_coding	1220.29	1.43703	0.33222	4.32552	1.52172e-05	0.000104492
ACYP1	ENSG00000119640	protein_coding	473.327	1.21979	0.161823	7.53783	4.77861e-14	1.90304e-12
FLVCR2	ENSG00000119686	protein_coding	344.433	1.18841	0.248544	4.78149	1.74004e-06	1.51745e-05
PPP4R4	ENSG00000119698	protein_coding	62.9272	2.91687	0.637632	4.57454	4.77266e-06	3.753e-05
TGFB3	ENSG00000119699	protein_coding	1140.52	-1.46149	0.333392	-4.3837	1.16681e-05	8.28414e-05
CNRIP1	ENSG00000119865	protein_coding	339.589	-1.86382	0.314104	-5.93377	2.96049e-09	4.83202e-08
EPCAM	ENSG00000119888	protein_coding	6951.21	1.64923	0.312544	5.2768	1.31461e-07	1.50049e-06
ELOVL3	ENSG00000119915	protein_coding	41.8548	2.05051	0.436008	4.70291	2.56485e-06	2.14939e-05
IFIT3	ENSG00000119917	protein_coding	2643.39	1.74559	0.380338	4.58957	4.44164e-06	3.51391e-05
NKX2-3	ENSG00000119919	protein_coding	4.37851	2.05909	0.815574	2.52472	0.0115792	0.0314471
IFIT2	ENSG00000119922	protein_coding	984.207	1.41573	0.376821	3.75703	0.000171941	0.000870298
CNNM1	ENSG00000119946	protein_coding	65.7686	-2.23256	0.485915	-4.59454	4.33704e-06	3.43638e-05
HELLS	ENSG00000119969	protein_coding	1146.6	1.61488	0.183497	8.80062	1.36061e-18	1.28918e-16
PRLHR	ENSG00000119973	protein_coding	0.749512	-3.64299	0.638578	-5.70485	1.16449e-08	1.66325e-07
AVPI1	ENSG00000119986	protein_coding	1471.93	-1.00468	0.26895	-3.73555	0.000187305	0.000937656
C10orf95	ENSG00000120055	protein_coding	49.2232	1.24031	0.271678	4.56536	4.9863e-06	3.90082e-05
SFRP5	ENSG00000120057	protein_coding	18.4159	-2.96558	0.738337	-4.01657	5.90524e-05	0.000342631
HOXB8	ENSG00000120068	protein_coding	499.638	2.28195	0.497699	4.585	4.53988e-06	3.5871e-05
HOXB5	ENSG00000120075	protein_coding	425.411	2.64348	0.408672	6.46846	9.90069e-11	2.19022e-09
HOXB3	ENSG00000120093	protein_coding	1584.51	1.06226	0.356608	2.97879	0.00289386	0.00977444
DUSP1	ENSG00000120129	protein_coding	13142.4	-3.1173	0.325574	-9.57477	1.0208e-21	1.77323e-19
TEK	ENSG00000120156	protein_coding	282.41	-1.413	0.28971	-4.87731	1.07543e-06	9.87931e-06
INSL6	ENSG00000120210	protein_coding	4.27823	2.2779	0.875102	2.60301	0.0092409	0.0260371
INSL4	ENSG00000120211	protein_coding	6.64889	3.50444	1.07076	3.27286	0.00106466	0.00419848
CD274	ENSG00000120217	protein_coding	564.038	1.15894	0.422324	2.7442	0.0060658	0.0182555
MTHFD1L	ENSG00000120254	protein_coding	1802.25	1.4882	0.204269	7.28548	3.20516e-13	1.11247e-11
MYCT1	ENSG00000120279	protein_coding	258.304	-1.65852	0.260633	-6.36343	1.97302e-10	4.06403e-09
PCDHB8	ENSG00000120322	protein_coding	94.9049	1.56629	0.464906	3.36906	0.000754263	0.00312668
SLC25A2	ENSG00000120329	protein_coding	3.95512	1.07768	0.403335	2.67193	0.00754175	0.021925
TNN	ENSG00000120332	protein_coding	36.6705	1.38607	0.469682	2.95109	0.00316658	0.0105434
CENPL	ENSG00000120334	protein_coding	421.935	1.16653	0.174244	6.69483	2.15926e-11	5.40615e-10
TTLL2	ENSG00000120440	protein_coding	1.59812	-2.05705	0.622386	-3.30511	0.000949397	0.00379873
SEPTIN7P9	ENSG00000120555	transcribed_unprocessed_pseudogene	6.09299	1.23238	0.352834	3.49279	0.000478002	0.00211179
ENOX1	ENSG00000120658	protein_coding	151.463	-1.36109	0.354268	-3.84199	0.000122042	0.000644094
TNFSF11	ENSG00000120659	protein_coding	65.4952	1.20218	0.43884	2.73946	0.0061541	0.01848
SMAD9	ENSG00000120693	protein_coding	327.679	-1.69951	0.340274	-4.99453	5.89777e-07	5.76487e-06
TGFBI	ENSG00000120708	protein_coding	16102.9	1.17762	0.434229	2.71199	0.00668816	0.0198243
MYOT	ENSG00000120729	protein_coding	28.7003	-2.70891	0.366554	-7.39022	1.46584e-13	5.36463e-12
EGR1	ENSG00000120738	protein_coding	13346.3	-3.44903	0.323894	-10.6486	1.76955e-26	8.17106e-24
GLT8D2	ENSG00000120820	protein_coding	475.949	-1.02288	0.343787	-2.97532	0.00292684	0.00986767
SOCS2	ENSG00000120833	protein_coding	1042.61	-1.04226	0.316408	-3.29404	0.00098759	0.00393086
DUSP4	ENSG00000120875	protein_coding	2975.15	-1.66194	0.319222	-5.20623	1.92717e-07	2.11306e-06
CLU	ENSG00000120885	protein_coding	23026.6	-1.77782	0.424039	-4.19258	2.75801e-05	0.000176353
ADRA1A	ENSG00000120907	protein_coding	6.148	-2.12576	0.679973	-3.12624	0.00177056	0.00644852
PDLIM2	ENSG00000120913	protein_coding	753.715	-1.13761	0.24689	-4.60777	4.07005e-06	3.24527e-05
EPHX2	ENSG00000120915	protein_coding	547.744	-1.7013	0.331704	-5.12898	2.91317e-07	3.08028e-06
SPOP	ENSG00000121067	protein_coding	2650.68	-1.12642	0.117908	-9.55338	1.25537e-21	2.14998e-19
TBX2	ENSG00000121068	protein_coding	5923.26	1.09644	0.409315	2.67872	0.00739043	0.0215556
TBX4	ENSG00000121075	protein_coding	161.865	-3.08872	0.491327	-6.28649	3.24716e-10	6.40981e-09
FAM117A	ENSG00000121104	protein_coding	712.666	-1.07866	0.19278	-5.59528	2.20266e-08	2.95082e-07
NCAPH	ENSG00000121152	protein_coding	1093.52	2.14229	0.231785	9.24256	2.40663e-20	3.36365e-18
LRAT	ENSG00000121207	protein_coding	73.3014	1.98337	0.657426	3.01687	0.00255397	0.00877521
MND1	ENSG00000121211	protein_coding	240.791	1.29161	0.224748	5.74693	9.08758e-09	1.32921e-07
TSHZ3	ENSG00000121297	protein_coding	542.788	-2.1283	0.338889	-6.28022	3.38093e-10	6.65946e-09
PRB2	ENSG00000121335	protein_coding	0.957289	2.09707	0.84879	2.47066	0.0134866	0.0357126
KCNJ8	ENSG00000121361	protein_coding	321.289	-1.7901	0.325781	-5.49479	3.91179e-08	4.979e-07
PDZRN3	ENSG00000121440	protein_coding	693.052	-3.08869	0.387642	-7.96789	1.61403e-15	8.15487e-14
LHX4	ENSG00000121454	protein_coding	87.5841	1.20732	0.323576	3.73118	0.000190584	0.000951071
CSTA	ENSG00000121552	protein_coding	3530.27	1.87212	0.414634	4.5151	6.32861e-06	4.81573e-05
POPDC2	ENSG00000121577	protein_coding	401.943	-4.13689	0.378632	-10.9259	8.66826e-28	4.79105e-25
CD80	ENSG00000121594	protein_coding	48.6096	1.1415	0.41881	2.72558	0.0064188	0.019166
KIF18A	ENSG00000121621	protein_coding	426.409	2.07378	0.24335	8.5218	1.57093e-17	1.19388e-15
CRY2	ENSG00000121671	protein_coding	1287.31	-1.71537	0.137135	-12.5086	6.69784e-36	1.43724e-32
DEPDC7	ENSG00000121690	protein_coding	191.422	1.29755	0.408692	3.17488	0.001499	0.00561185
PILRB	ENSG00000121716	protein_coding	383.017	1.73885	0.298649	5.8224	5.80072e-09	8.85921e-08
GJA3	ENSG00000121743	protein_coding	73.1667	2.06004	0.525832	3.91768	8.9405e-05	0.000491991
SLITRK3	ENSG00000121871	protein_coding	31.3295	-2.36468	0.775386	-3.04968	0.00229085	0.00802533
CPXM2	ENSG00000121898	protein_coding	1020.3	-2.97131	0.430388	-6.90379	5.06337e-12	1.43406e-10
CSMD2	ENSG00000121904	protein_coding	91.748	1.43165	0.341845	4.18799	2.81431e-05	0.000179419
CXCR4	ENSG00000121966	protein_coding	2128.84	-1.38531	0.317095	-4.36875	1.24963e-05	8.77987e-05
FLT3	ENSG00000122025	protein_coding	25.562	-1.59037	0.406592	-3.91147	9.17357e-05	0.000503146
RASL11A	ENSG00000122035	protein_coding	369.165	-2.25504	0.333167	-6.76852	1.30108e-11	3.40964e-10
XPNPEP2	ENSG00000122121	protein_coding	98.0113	-3.71867	0.605867	-6.13778	8.36837e-10	1.53866e-08
PAEP	ENSG00000122133	protein_coding	19.552	5.3173	0.839381	6.33479	2.37668e-10	4.81394e-09
OBP2A	ENSG00000122136	protein_coding	4.75522	3.78125	0.726838	5.20233	1.96802e-07	2.15331e-06
LY9	ENSG00000122224	protein_coding	98.2478	-1.10158	0.438141	-2.51421	0.0119298	0.0322314
LDB3	ENSG00000122367	protein_coding	128.015	-2.86512	0.382906	-7.48257	7.28841e-14	2.82844e-12
PTGFR	ENSG00000122420	protein_coding	153.345	-3.5359	0.477405	-7.4065	1.2968e-13	4.79289e-12
LRRC39	ENSG00000122477	protein_coding	52.6577	1.014	0.240034	4.22439	2.3959e-05	0.000156211
CCDC18	ENSG00000122483	protein_coding	364.419	1.15958	0.180197	6.4351	1.23392e-10	2.67611e-09
WIPF3	ENSG00000122574	protein_coding	197.68	-1.34162	0.382923	-3.50364	0.00045894	0.00203943
NXPH1	ENSG00000122584	protein_coding	6.50081	4.10069	0.828445	4.94986	7.42667e-07	7.08837e-06
INHBA	ENSG00000122641	protein_coding	1938.36	2.36459	0.420994	5.61669	1.94645e-08	2.63958e-07
GLIPR2	ENSG00000122694	protein_coding	1035.18	-1.3866	0.317206	-4.3713	1.2351e-05	8.69286e-05
RECK	ENSG00000122707	protein_coding	330.967	-2.07838	0.27688	-7.50642	6.0766e-14	2.38353e-12
DNAI1	ENSG00000122735	protein_coding	5.56358	1.98603	0.578653	3.43215	0.000598806	0.00256383
TRIM24	ENSG00000122779	protein_coding	3788.29	1.06541	0.249544	4.26942	1.95986e-05	0.000130893
CALD1	ENSG00000122786	protein_coding	13678.9	-3.21191	0.321338	-9.99543	1.59597e-23	4.34474e-21
AKR1D1	ENSG00000122787	protein_coding	3.28884	1.36937	0.577431	2.37149	0.0177166	0.0448404
NUDT10	ENSG00000122824	protein_coding	31.6365	-1.89842	0.526059	-3.60875	0.000307671	0.00144447
PLAU	ENSG00000122861	protein_coding	9841.69	2.11922	0.348206	6.08611	1.15689e-09	2.0657e-08
EGR2	ENSG00000122877	protein_coding	541.974	-2.35556	0.365544	-6.444	1.16368e-10	2.5419e-09
ZWINT	ENSG00000122952	protein_coding	2338.01	2.18017	0.209283	10.4173	2.06668e-25	8.02026e-23
CIT	ENSG00000122966	protein_coding	1414.14	1.5226	0.208334	7.30846	2.70217e-13	9.52948e-12
RASSF8	ENSG00000123094	protein_coding	780.602	-1.48987	0.276461	-5.38907	7.08213e-08	8.56311e-07
SSPN	ENSG00000123096	protein_coding	1000.74	-1.9915	0.248926	-8.00035	1.24065e-15	6.37434e-14
NECAB1	ENSG00000123119	protein_coding	166.286	-3.22421	0.398072	-8.09956	5.51574e-16	3.09552e-14
DDX39A	ENSG00000123136	protein_coding	4808.9	1.0557	0.145529	7.25418	4.04094e-13	1.37509e-11
GUCY1B2	ENSG00000123201	transcribed_unitary_pseudogene	69.9811	2.21594	0.429697	5.157	2.50941e-07	2.68763e-06
CENPK	ENSG00000123219	protein_coding	469.99	1.93154	0.220758	8.74956	2.14177e-18	1.93274e-16
ITIH5	ENSG00000123243	protein_coding	1498.96	-3.59869	0.361275	-9.96107	2.25611e-23	5.96382e-21
NCKAP1L	ENSG00000123338	protein_coding	1142.44	-1.64497	0.391826	-4.19822	2.69021e-05	0.000172532
NR4A1	ENSG00000123358	protein_coding	6414.89	-3.83563	0.368538	-10.4077	2.28721e-25	8.69118e-23
HOXC13	ENSG00000123364	protein_coding	217.76	2.71699	0.475968	5.70835	1.14076e-08	1.63192e-07
LRP1	ENSG00000123384	protein_coding	13043.4	-1.05012	0.248744	-4.2217	2.42468e-05	0.000157805
HOXC11	ENSG00000123388	protein_coding	111.083	2.34967	0.534808	4.39349	1.11547e-05	7.9504e-05
HOXC12	ENSG00000123407	protein_coding	13.6479	2.75547	0.959344	2.87224	0.0040757	0.0130564
IKZF4	ENSG00000123411	protein_coding	449.443	-1.46514	0.165819	-8.83583	9.93595e-19	9.76963e-17
SMUG1	ENSG00000123415	protein_coding	1938.37	1.08196	0.142318	7.60243	2.90625e-14	1.20065e-12
STIL	ENSG00000123473	protein_coding	784.812	2.16668	0.207786	10.4275	1.85784e-25	7.28732e-23
HJURP	ENSG00000123485	protein_coding	1136.93	2.47869	0.222443	11.143	7.74429e-29	4.87076e-26
COL10A1	ENSG00000123500	protein_coding	1165.48	6.82141	0.577576	11.8104	3.44841e-32	4.33774e-29
PLP1	ENSG00000123560	protein_coding	80.6985	-4.35448	0.565675	-7.69785	1.38379e-14	5.99514e-13
H2BW1	ENSG00000123569	protein_coding	10.6085	2.28744	0.75044	3.04813	0.0023027	0.00805834
RAB9B	ENSG00000123570	protein_coding	147.138	-3.64706	0.342637	-10.6441	1.85762e-26	8.4705e-24
ESX1	ENSG00000123576	protein_coding	5.02575	4.18322	1.01279	4.13037	3.6218e-05	0.000224198
MAGEA9	ENSG00000123584	protein_coding	18.3011	6.32817	1.36409	4.63911	3.4992e-06	2.83472e-05
TNFAIP6	ENSG00000123610	protein_coding	293.107	-1.74511	0.42565	-4.09989	4.13354e-05	0.000251061
CKS2	ENSG00000123975	protein_coding	2071.83	1.76001	0.206377	8.52811	1.48758e-17	1.13764e-15
DAW1	ENSG00000123977	protein_coding	6.44679	2.91342	0.835254	3.48807	0.000486528	0.00214219
CHPF	ENSG00000123989	protein_coding	7815.84	1.03402	0.214593	4.81854	1.44615e-06	1.28575e-05
INHA	ENSG00000123999	protein_coding	60.2382	2.33879	0.413565	5.65519	1.55676e-08	2.16256e-07
FAM124B	ENSG00000124019	protein_coding	43.7336	-1.05443	0.302473	-3.48603	0.000490242	0.00215568
CTCFL	ENSG00000124092	protein_coding	7.47536	2.44336	0.94512	2.58524	0.00973105	0.027191
PI3	ENSG00000124102	protein_coding	5505.93	3.41212	0.746306	4.57201	4.83067e-06	3.7929e-05
KCNS1	ENSG00000124134	protein_coding	130.226	2.48793	0.483575	5.14486	2.67719e-07	2.84976e-06
SLC12A5	ENSG00000124140	protein_coding	49.6081	1.38683	0.35911	3.86187	0.000112524	0.00060143
ARHGAP40	ENSG00000124143	protein_coding	815.966	1.60359	0.436134	3.67682	0.000236159	0.00114696
SEMG2	ENSG00000124157	protein_coding	6.3169	2.68119	0.936461	2.86311	0.00419508	0.0133758
ZNF831	ENSG00000124203	protein_coding	52.9724	-1.35155	0.4272	-3.16374	0.00155757	0.005786
PTGIS	ENSG00000124212	protein_coding	2377.78	-3.43383	0.529251	-6.4881	8.69279e-11	1.94185e-09
CDH26	ENSG00000124215	protein_coding	817.31	1.49137	0.453142	3.29117	0.000997699	0.0039659
PMEPA1	ENSG00000124225	protein_coding	4951.67	1.15072	0.356384	3.22888	0.00124276	0.00478236
RBPJL	ENSG00000124232	protein_coding	4.281	1.30559	0.49229	2.65207	0.00799996	0.0230423
MAGEA10	ENSG00000124260	protein_coding	470.225	5.17219	0.886484	5.8345	5.39529e-09	8.30793e-08
CHST8	ENSG00000124302	protein_coding	90.4688	1.57611	0.613132	2.57059	0.0101525	0.0281789
IL17C	ENSG00000124391	protein_coding	18.0209	1.81643	0.626572	2.899	0.00374356	0.012155
NDUFB4P12	ENSG00000124399	processed_pseudogene	1.17839	1.4589	0.576157	2.53212	0.0113376	0.0309014
HIF3A	ENSG00000124440	protein_coding	250.006	-3.20695	0.533407	-6.01221	1.83017e-09	3.13882e-08
PSG8	ENSG00000124467	protein_coding	1.58579	2.98076	1.1188	2.66425	0.00771591	0.0223388
F13A1	ENSG00000124491	protein_coding	1755.22	-1.47881	0.475415	-3.11057	0.00186726	0.00674147
GRM4	ENSG00000124493	protein_coding	31.3924	2.56412	0.542144	4.72959	2.2497e-06	1.91164e-05
PACSIN1	ENSG00000124507	protein_coding	186.597	1.43183	0.410672	3.48655	0.000489291	0.00215228
H1-3	ENSG00000124575	protein_coding	20.0303	3.16009	0.43704	7.23067	4.80601e-13	1.61286e-11
UNC5CL	ENSG00000124602	protein_coding	120.825	1.36624	0.34298	3.98344	6.79243e-05	0.000387262
H2BC11	ENSG00000124635	protein_coding	254.863	3.1361	0.379995	8.253	1.54472e-16	9.81705e-15
OR2B6	ENSG00000124657	protein_coding	22.1267	4.2057	0.551423	7.627	2.40271e-14	1.00942e-12
APOBEC2	ENSG00000124701	protein_coding	9.33067	-1.60234	0.477886	-3.35298	0.000799464	0.00328827
TREM1	ENSG00000124731	protein_coding	343.637	1.63907	0.477885	3.42983	0.000603955	0.00258224
COL21A1	ENSG00000124749	protein_coding	215.324	-2.40405	0.452423	-5.31372	1.07412e-07	1.25225e-06
CDKN1A	ENSG00000124762	protein_coding	12816.5	-1.58521	0.249319	-6.35815	2.04202e-10	4.19194e-09
SOX4	ENSG00000124766	protein_coding	10905.1	1.66618	0.243406	6.84525	7.63429e-12	2.09865e-10
NRN1	ENSG00000124785	protein_coding	373.477	-1.00916	0.415929	-2.42628	0.0152546	0.0395615
ATXN1	ENSG00000124788	protein_coding	1303.69	-1.3496	0.240964	-5.60085	2.133e-08	2.87015e-07
LRRFIP1	ENSG00000124831	protein_coding	6597.83	-1.19641	0.142382	-8.40277	4.36079e-17	3.05918e-15
RAB17	ENSG00000124839	protein_coding	631.39	1.34811	0.3211	4.19842	2.68779e-05	0.000172414
CXCL6	ENSG00000124875	protein_coding	325.686	1.30859	0.561472	2.33064	0.0197721	0.0490045
EREG	ENSG00000124882	protein_coding	989.515	1.71639	0.644941	2.66131	0.0077838	0.0225163
MYRF	ENSG00000124920	protein_coding	446.185	1.08251	0.387953	2.7903	0.00526592	0.0162161
AHNAK	ENSG00000124942	protein_coding	40543	-1.56567	0.253957	-6.16511	7.04332e-10	1.31491e-08
MT1G	ENSG00000125144	protein_coding	241.426	2.08313	0.469686	4.43515	9.20089e-06	6.70876e-05
PIWIL1	ENSG00000125207	protein_coding	10.7825	2.2109	0.701067	3.15361	0.00161263	0.00595115
ABCC4	ENSG00000125257	protein_coding	1301.46	-1.33788	0.282375	-4.73795	2.15892e-06	1.84093e-05
HROB	ENSG00000125319	protein_coding	477.924	1.81406	0.194649	9.31964	1.16734e-20	1.68981e-18
KIF25	ENSG00000125337	protein_coding	7.25555	-1.07369	0.44445	-2.41577	0.015702	0.0405174
TMEM255A	ENSG00000125355	protein_coding	56.9667	-1.82493	0.446152	-4.09037	4.30687e-05	0.000260203
SOX9	ENSG00000125398	protein_coding	2041.95	1.43775	0.406754	3.53468	0.000408265	0.00184047
MYH2	ENSG00000125414	protein_coding	11.5924	-5.17925	0.794176	-6.52154	6.95878e-11	1.57572e-09
C1orf61	ENSG00000125462	protein_coding	34.0797	1.68342	0.525	3.20652	0.00134352	0.00511164
PPP1R12C	ENSG00000125503	protein_coding	4685.53	-1.0994	0.145407	-7.56084	4.00489e-14	1.60734e-12
MBOAT7	ENSG00000125505	protein_coding	11118.1	1.12262	0.190575	5.89068	3.84615e-09	6.12948e-08
SRMS	ENSG00000125508	protein_coding	225.089	1.05356	0.386407	2.72655	0.00639998	0.0191145
IL37	ENSG00000125571	protein_coding	9.73234	4.67399	0.644482	7.25231	4.09723e-13	1.39294e-11
PAX8	ENSG00000125618	protein_coding	526.958	2.11137	0.427433	4.93966	7.82578e-07	7.42076e-06
HTR5BP	ENSG00000125631	transcribed_unprocessed_pseudogene	3.5807	1.7387	0.476098	3.65197	0.000260237	0.00124746
SLC25A23	ENSG00000125648	protein_coding	1878.16	-2.24445	0.246702	-9.09783	9.21576e-20	1.1396e-17
C3	ENSG00000125730	protein_coding	17140.1	-1.63156	0.432907	-3.76885	0.000163999	0.000836367
FOSB	ENSG00000125740	protein_coding	9193.37	-3.79199	0.441974	-8.57967	9.51459e-18	7.57823e-16
GNRH2	ENSG00000125787	protein_coding	12.1828	1.12116	0.37011	3.02927	0.00245147	0.0084837
DEFB126	ENSG00000125788	protein_coding	24.1715	3.64787	0.697981	5.22632	1.72918e-07	1.91612e-06
FOXA2	ENSG00000125798	protein_coding	20.3897	4.19624	0.932713	4.49896	6.82856e-06	5.1403e-05
CD93	ENSG00000125810	protein_coding	2785.35	-1.1462	0.281372	-4.0736	4.62927e-05	0.000276974
PAX1	ENSG00000125813	protein_coding	2.32418	2.7585	0.977695	2.82143	0.00478103	0.0149603
NKX2-2	ENSG00000125820	protein_coding	5.13175	4.21051	1.16064	3.62774	0.000285914	0.00135576
CSTL1	ENSG00000125823	protein_coding	8.26281	2.85198	0.567767	5.02316	5.08273e-07	5.04388e-06
TMX4	ENSG00000125827	protein_coding	2302.49	-1.30381	0.170349	-7.65374	1.95214e-14	8.30948e-13
SNRPB	ENSG00000125835	protein_coding	13355.7	1.08986	0.153694	7.09109	1.33058e-12	4.14856e-11
PCSK2	ENSG00000125851	protein_coding	51.9332	-2.91096	0.861388	-3.37938	0.000726496	0.00302256
DSTN	ENSG00000125868	protein_coding	20093.8	-2.01977	0.158789	-12.7199	4.58545e-37	1.19481e-33
LAMP5	ENSG00000125869	protein_coding	165.26	2.29405	0.488405	4.69702	2.63987e-06	2.20416e-05
MGME1	ENSG00000125871	protein_coding	1511.2	1.11975	0.127054	8.81319	1.21635e-18	1.1646e-16
LRRN4	ENSG00000125872	protein_coding	19.1582	3.11802	0.529998	5.88308	4.02703e-09	6.38704e-08
TCF15	ENSG00000125878	protein_coding	87.0541	1.51265	0.44843	3.37322	0.000742934	0.00308287
TMEM74B	ENSG00000125895	protein_coding	334.841	2.84936	0.360599	7.90173	2.75054e-15	1.33968e-13
FAM110A	ENSG00000125898	protein_coding	2185.93	1.23762	0.181193	6.83043	8.46633e-12	2.3117e-10
MRPS26	ENSG00000125901	protein_coding	3481.46	1.01848	0.157041	6.48546	8.84602e-11	1.97366e-09
S1PR4	ENSG00000125910	protein_coding	157.376	-1.20644	0.350723	-3.43987	0.000582003	0.00249805
BPIFB1	ENSG00000125999	protein_coding	342.771	1.72142	0.716545	2.4024	0.0162881	0.0418056
ST3GAL3	ENSG00000126091	protein_coding	493.232	-1.16677	0.171343	-6.80955	9.79074e-12	2.63584e-10
XRCC3	ENSG00000126215	protein_coding	1002.17	1.14015	0.16159	7.05584	1.71559e-12	5.25465e-11
F10	ENSG00000126218	protein_coding	102.933	-3.67079	0.371976	-9.86835	5.70948e-23	1.37024e-20
PROZ	ENSG00000126231	protein_coding	13.1167	1.56753	0.377694	4.15028	3.32072e-05	0.000207639
SLURP1	ENSG00000126233	protein_coding	32.5965	3.88839	0.630292	6.16919	6.86421e-10	1.28344e-08
GPR42	ENSG00000126251	protein_coding	0.717303	-2.30292	0.696826	-3.30488	0.000950187	0.00380023
KIRREL2	ENSG00000126259	protein_coding	11.9622	1.40892	0.568284	2.47925	0.0131659	0.0350006
THRA	ENSG00000126351	protein_coding	1434.61	-1.71391	0.204028	-8.40036	4.45122e-17	3.11662e-15
BCL2L12	ENSG00000126453	protein_coding	1370.06	1.34224	0.166173	8.07735	6.61888e-16	3.64178e-14
RRAS	ENSG00000126458	protein_coding	2286.29	-1.11771	0.25218	-4.4322	9.32769e-06	6.79036e-05
PRRG2	ENSG00000126460	protein_coding	757.283	1.01272	0.240677	4.2078	2.57864e-05	0.000166254
SBDS	ENSG00000126524	protein_coding	3331.52	-1.208	0.12664	-9.53886	1.44405e-21	2.39585e-19
WNK4	ENSG00000126562	protein_coding	109.987	1.55442	0.436435	3.56164	0.000368552	0.00168561
IFI6	ENSG00000126709	protein_coding	14370	2.60514	0.40017	6.51008	7.51084e-11	1.69128e-09
SSX1	ENSG00000126752	protein_coding	16.2657	6.17812	1.348	4.58317	4.57982e-06	3.61304e-05
CFP	ENSG00000126759	protein_coding	143.8	-1.83113	0.395131	-4.63422	3.58281e-06	2.89345e-05
SIX1	ENSG00000126778	protein_coding	532.012	1.9114	0.305287	6.26099	3.82551e-10	7.48662e-09
RHOJ	ENSG00000126785	protein_coding	438.593	-1.92397	0.281938	-6.8241	8.84779e-12	2.40506e-10
DLGAP5	ENSG00000126787	protein_coding	1235.24	2.01641	0.250892	8.03698	9.20825e-16	4.86118e-14
HSPA2	ENSG00000126803	protein_coding	1245.06	-2.06998	0.324589	-6.37722	1.8033e-10	3.75685e-09
PRDM7	ENSG00000126856	protein_coding	1.0162	2.03342	0.659509	3.08324	0.00204761	0.0072944
CTAG2	ENSG00000126890	protein_coding	357.491	8.2938	1.22241	6.7848	1.16251e-11	3.07299e-10
AVPR2	ENSG00000126895	protein_coding	38.3165	-1.71934	0.361886	-4.75106	2.02351e-06	1.73765e-05
ARMCX1	ENSG00000126947	protein_coding	465.86	-1.85066	0.321337	-5.75925	8.44878e-09	1.24577e-07
TMEM35A	ENSG00000126950	protein_coding	160.895	-3.35017	0.542405	-6.17651	6.55346e-10	1.23292e-08
RGS13	ENSG00000127074	protein_coding	24.9716	-1.87814	0.462901	-4.05732	4.96394e-05	0.000294534
OMD	ENSG00000127083	protein_coding	83.4513	-3.01252	0.61154	-4.92612	8.38774e-07	7.89616e-06
MASP1	ENSG00000127241	protein_coding	113.729	-2.8649	0.465951	-6.14851	7.82162e-10	1.44468e-08
ATP13A4	ENSG00000127249	protein_coding	44.2231	1.27417	0.496806	2.56471	0.0103261	0.0285735
BEST3	ENSG00000127325	protein_coding	8.82855	3.37651	0.780309	4.32714	1.51058e-05	0.000103775
RAB3IP	ENSG00000127328	protein_coding	1836.4	1.63171	0.27652	5.90086	3.61603e-09	5.7931e-08
YEATS4	ENSG00000127337	protein_coding	1139.16	1.12654	0.24465	4.60468	4.13096e-06	3.28881e-05
TAS2R4	ENSG00000127364	protein_coding	20.3258	1.00087	0.336953	2.97034	0.0029747	0.0100022
LRRC61	ENSG00000127399	protein_coding	1020.59	1.22552	0.233044	5.25877	1.45023e-07	1.63685e-06
TRPV5	ENSG00000127412	protein_coding	3.41758	1.38062	0.498477	2.76968	0.00561114	0.017113
AUNIP	ENSG00000127423	protein_coding	335.328	2.01765	0.228566	8.82742	1.0712e-18	1.04204e-16
PLA2G5	ENSG00000127472	protein_coding	116.641	-3.20662	0.445873	-7.19177	6.39577e-13	2.09624e-11
ADGRE2	ENSG00000127507	protein_coding	409.01	1.45232	0.322165	4.508	6.54425e-06	4.95491e-05
KLF2	ENSG00000127528	protein_coding	957.361	-2.89346	0.299313	-9.66702	4.16316e-22	8.07808e-20
OR7C1	ENSG00000127530	protein_coding	2.53575	2.78362	0.813973	3.4198	0.000626682	0.00266442
SYNGR3	ENSG00000127561	protein_coding	118.029	1.60736	0.417123	3.85345	0.000116466	0.000618961
PKMYT1	ENSG00000127564	protein_coding	1205.76	2.3453	0.245632	9.54803	1.32183e-21	2.24275e-19
WFIKKN1	ENSG00000127578	protein_coding	59.5447	1.33482	0.391724	3.40755	0.000655495	0.00276949
CHTF18	ENSG00000127586	protein_coding	1628.21	1.74864	0.196825	8.88423	6.43661e-19	6.59554e-17
GNG13	ENSG00000127588	protein_coding	6.47848	2.14671	0.598199	3.58863	0.000332423	0.0015434
IL17B	ENSG00000127743	protein_coding	14.4144	-1.87366	0.282268	-6.63787	3.18249e-11	7.76548e-10
VIL1	ENSG00000127831	protein_coding	16.9321	3.24675	0.694499	4.67496	2.94016e-06	2.42931e-05
ZNF835	ENSG00000127903	protein_coding	36.9587	-1.65612	0.434336	-3.81299	0.000137296	0.000715079
GNG11	ENSG00000127920	protein_coding	981.884	-1.82547	0.265439	-6.87715	6.1062e-12	1.70297e-10
GNGT1	ENSG00000127928	protein_coding	57.6549	1.5119	0.38471	3.92997	8.49557e-05	0.000470345
FGL2	ENSG00000127951	protein_coding	1376.43	-3.56838	0.382414	-9.3312	1.0468e-20	1.53359e-18
STEAP4	ENSG00000127954	protein_coding	1212.67	-1.18134	0.42802	-2.76001	0.00577997	0.0175326
SGCE	ENSG00000127990	protein_coding	804.739	-1.56253	0.324721	-4.81193	1.49483e-06	1.32322e-05
LRFN1	ENSG00000128011	protein_coding	166.366	1.40721	0.330749	4.25461	2.09417e-05	0.000138745
ZFP36	ENSG00000128016	protein_coding	16689	-2.93174	0.281743	-10.4057	2.33469e-25	8.7801e-23
RASL11B	ENSG00000128045	protein_coding	369.546	1.17889	0.385876	3.05511	0.00224978	0.00790348
ADM2	ENSG00000128165	protein_coding	276.969	2.23082	0.365234	6.10792	1.00939e-09	1.82195e-08
VPREB3	ENSG00000128218	protein_coding	61.1003	-1.46541	0.525793	-2.78704	0.00531921	0.0163526
SDF2L1	ENSG00000128228	protein_coding	1529.99	1.24557	0.212856	5.85172	4.86518e-09	7.57154e-08
RFPL2	ENSG00000128253	protein_coding	4.16644	2.8163	0.729964	3.85813	0.000114256	0.000608995
GNAZ	ENSG00000128266	protein_coding	191.004	-2.52763	0.407772	-6.19864	5.69524e-10	1.08207e-08
MCHR1	ENSG00000128285	protein_coding	22.2045	-1.09892	0.436164	-2.51951	0.0117518	0.0318339
BAIAP2L2	ENSG00000128298	protein_coding	330.868	1.66137	0.420407	3.95183	7.75571e-05	0.000435438
GALR3	ENSG00000128310	protein_coding	3.13839	1.29693	0.547045	2.37079	0.0177499	0.044886
LIF	ENSG00000128342	protein_coding	1152.49	-1.65493	0.374603	-4.41782	9.97005e-06	7.20193e-05
C22orf23	ENSG00000128346	protein_coding	148.136	-1.2595	0.247245	-5.09414	3.50334e-07	3.62035e-06
APOBEC3A	ENSG00000128383	protein_coding	387.807	-1.89008	0.524401	-3.60426	0.000313038	0.00146571
RIBC2	ENSG00000128408	protein_coding	161.726	1.84943	0.27058	6.83508	8.19596e-12	2.24291e-10
TBC1D27P	ENSG00000128438	transcribed_unprocessed_pseudogene	21.8033	-2.24849	0.596708	-3.76816	0.000164458	0.00083847
RNF112	ENSG00000128482	protein_coding	62.7101	-2.43815	0.331657	-7.35143	1.96103e-13	7.02025e-12
SPECC1	ENSG00000128487	protein_coding	1380.15	1.21204	0.294691	4.1129	3.90718e-05	0.000239345
CPA4	ENSG00000128510	protein_coding	605.273	1.55667	0.613808	2.53608	0.0112101	0.0306064
VGF	ENSG00000128564	protein_coding	89.1188	2.39713	0.396326	6.04839	1.46305e-09	2.55728e-08
FOXP2	ENSG00000128573	protein_coding	258.97	-3.06814	0.42755	-7.17608	7.1737e-13	2.33027e-11
STRIP2	ENSG00000128578	protein_coding	295.443	2.22892	0.313641	7.10658	1.18951e-12	3.73425e-11
FLNC	ENSG00000128591	protein_coding	6250.12	-5.08099	0.514337	-9.87873	5.14833e-23	1.24375e-20
LRRC4	ENSG00000128594	protein_coding	122.964	-1.82371	0.405515	-4.49726	6.88354e-06	5.17421e-05
CCDC136	ENSG00000128596	protein_coding	177.627	-2.49109	0.310737	-8.01673	1.08598e-15	5.62719e-14
IRF5	ENSG00000128604	protein_coding	1926.47	1.52471	0.247344	6.16435	7.07727e-10	1.32057e-08
FEZF1	ENSG00000128610	protein_coding	40.4723	2.50183	0.683645	3.65955	0.000252657	0.00121737
OPN1SW	ENSG00000128617	protein_coding	128.015	-1.27988	0.202797	-6.31114	2.76984e-10	5.54193e-09
MRPS12	ENSG00000128626	protein_coding	2807.34	1.22199	0.188549	6.48101	9.11116e-11	2.02415e-09
GAD1	ENSG00000128683	protein_coding	235.391	1.54664	0.457211	3.38277	0.000717581	0.00299162
CGNL1	ENSG00000128849	protein_coding	478.538	-3.30668	0.328927	-10.0529	8.91925e-24	2.56193e-21
KNSTRN	ENSG00000128944	protein_coding	1042.2	1.37619	0.174103	7.90444	2.69131e-15	1.31427e-13
CHAC1	ENSG00000128965	protein_coding	283.052	2.16691	0.289261	7.4912	6.82482e-14	2.65986e-12
CLN6	ENSG00000128973	protein_coding	2801.61	1.00959	0.158047	6.3879	1.68176e-10	3.52377e-09
ACKR4	ENSG00000129048	protein_coding	62.878	-1.56525	0.409743	-3.82009	0.000133404	0.000697961
PALLD	ENSG00000129116	protein_coding	9146.4	-3.18049	0.302172	-10.5254	6.59659e-26	2.73451e-23
BBOX1	ENSG00000129151	protein_coding	75.5159	1.28898	0.499923	2.57837	0.00992686	0.0276606
E2F8	ENSG00000129173	protein_coding	713.151	1.47216	0.25977	5.66717	1.45174e-08	2.03216e-07
PIMREG	ENSG00000129195	protein_coding	636.884	2.11518	0.279755	7.56082	4.00525e-14	1.60734e-12
ATP1B2	ENSG00000129244	protein_coding	89.2523	-2.52113	0.313041	-8.05367	8.03507e-16	4.32956e-14
AP1M2	ENSG00000129354	protein_coding	4762.41	1.07551	0.263809	4.07684	4.56522e-05	0.000273559
KLK14	ENSG00000129437	protein_coding	53.7236	1.57655	0.538164	2.9295	0.00339507	0.0111949
KLK10	ENSG00000129451	protein_coding	719.399	3.02794	0.728487	4.15648	3.23195e-05	0.000202574
KLK8	ENSG00000129455	protein_coding	164.226	5.4978	0.961643	5.71709	1.08367e-08	1.55831e-07
ADCY4	ENSG00000129467	protein_coding	367.795	-1.15059	0.231992	-4.95961	7.06337e-07	6.78065e-06
BCL2L2	ENSG00000129473	protein_coding	2177.75	-1.52285	0.154754	-9.84044	7.5382e-23	1.7741e-20
AJUBA	ENSG00000129474	protein_coding	1844.38	1.10479	0.268999	4.10704	4.00757e-05	0.00024455
CDO1	ENSG00000129596	protein_coding	78.0938	-1.98742	0.537693	-3.69619	0.000218858	0.00107279
QRICH2	ENSG00000129646	protein_coding	197.879	1.08441	0.269836	4.01879	5.84974e-05	0.000340014
FOXJ1	ENSG00000129654	protein_coding	908.418	1.68731	0.610601	2.76337	0.00572085	0.0173895
RHBDF2	ENSG00000129667	protein_coding	2419	1.21388	0.17987	6.74865	1.49226e-11	3.86346e-10
FGF13	ENSG00000129682	protein_coding	109.033	-2.02593	0.36622	-5.53201	3.16587e-08	4.11135e-07
SGO1	ENSG00000129810	protein_coding	460.573	2.25809	0.236422	9.55111	1.28319e-21	2.18735e-19
CDH15	ENSG00000129910	protein_coding	16.1487	2.50375	0.482991	5.18384	2.17365e-07	2.3564e-06
PLPPR3	ENSG00000129951	protein_coding	10.0926	2.11299	0.619781	3.40926	0.000651399	0.00275506
LBP	ENSG00000129988	protein_coding	57.4787	2.72724	0.585671	4.65661	3.21455e-06	2.62746e-05
SYT5	ENSG00000129990	protein_coding	30.7354	1.89301	0.551024	3.43543	0.000591604	0.00253597
TNNI3	ENSG00000129991	protein_coding	93.4896	5.799	0.659921	8.78741	1.53045e-18	1.4362e-16
PRRG3	ENSG00000130032	protein_coding	35.8986	-2.91827	0.465511	-6.26896	3.63458e-10	7.14362e-09
KCNA5	ENSG00000130037	protein_coding	28.3427	-3.34532	0.427263	-7.82965	4.89214e-15	2.30272e-13
NXNL2	ENSG00000130045	protein_coding	37.3349	1.02498	0.407482	2.5154	0.0118896	0.0321394
STARD8	ENSG00000130052	protein_coding	279.963	-1.50595	0.269898	-5.5797	2.40931e-08	3.20998e-07
FAM155B	ENSG00000130054	protein_coding	169.18	1.44203	0.51815	2.78305	0.00538512	0.0165231
LDLR	ENSG00000130164	protein_coding	3782	-1.69939	0.3006	-5.65332	1.57378e-08	2.18205e-07
CNN1	ENSG00000130176	protein_coding	9522.3	-4.66771	0.548575	-8.5088	1.7575e-17	1.31917e-15
THEM6	ENSG00000130193	protein_coding	4620.21	1.06538	0.272741	3.9062	9.37577e-05	0.000512926
APOC1	ENSG00000130208	protein_coding	2053.78	2.46284	0.349916	7.03838	1.94492e-12	5.89274e-11
LRCH2	ENSG00000130224	protein_coding	172.818	-2.65278	0.354714	-7.47865	7.50875e-14	2.9005e-12
DPP6	ENSG00000130226	protein_coding	23.9476	-2.06429	0.688634	-2.99766	0.00272062	0.00926749
KIF1A	ENSG00000130294	protein_coding	197.284	2.22984	0.688217	3.24002	0.0011952	0.00463628
GTPBP3	ENSG00000130299	protein_coding	1200.42	1.07015	0.125851	8.50332	1.8424e-17	1.37723e-15
BST2	ENSG00000130303	protein_coding	9969.12	1.06589	0.35656	2.98936	0.0027956	0.00948745
USHBP1	ENSG00000130307	protein_coding	103.193	-1.07115	0.228712	-4.6834	2.8216e-06	2.3409e-05
SNX9	ENSG00000130340	protein_coding	3092.42	-1.13009	0.129163	-8.74935	2.14579e-18	1.93274e-16
MAS1	ENSG00000130368	protein_coding	1.30125	-1.64702	0.617311	-2.66806	0.00762914	0.0221298
STK33	ENSG00000130413	protein_coding	91.4899	-1.35694	0.446688	-3.03779	0.00238321	0.00829041
EPO	ENSG00000130427	protein_coding	9.64033	1.52625	0.508561	3.00112	0.0026899	0.00917911
ZSWIM6	ENSG00000130449	protein_coding	760.821	-1.01766	0.185143	-5.49662	3.87134e-08	4.93613e-07
FCHO1	ENSG00000130475	protein_coding	866.256	1.52946	0.297224	5.14581	2.66371e-07	2.83789e-06
UNC13A	ENSG00000130477	protein_coding	45.4286	1.1058	0.421795	2.62166	0.00875021	0.0248462
KLHDC7B	ENSG00000130487	protein_coding	5346.26	3.78182	0.546653	6.91814	4.57612e-12	1.30416e-10
JUND	ENSG00000130522	protein_coding	8924.3	-1.41949	0.211761	-6.70328	2.03791e-11	5.13405e-10
HRC	ENSG00000130528	protein_coding	48.7399	-1.65139	0.330206	-5.00109	5.70083e-07	5.59184e-06
SULT4A1	ENSG00000130540	protein_coding	70.2555	2.94641	0.750034	3.92837	8.55241e-05	0.00047311
OLFM1	ENSG00000130558	protein_coding	270.62	-2.29969	0.430281	-5.34463	9.06043e-08	1.07555e-06
SAMD10	ENSG00000130590	protein_coding	875.518	1.06282	0.252386	4.21109	2.54144e-05	0.000164261
TNNI2	ENSG00000130598	protein_coding	2022.73	1.58136	0.542403	2.91547	0.00355156	0.0116216
H19	ENSG00000130600	lncRNA	32828.6	2.70608	0.581434	4.65415	3.25325e-06	2.65671e-05
PNPLA7	ENSG00000130653	protein_coding	223.791	-1.55895	0.268113	-5.8145	6.08157e-09	9.24759e-08
MNX1	ENSG00000130675	protein_coding	92.662	3.32525	0.430383	7.72625	1.10765e-14	4.89769e-13
CEP85	ENSG00000130695	protein_coding	1044.73	1.12759	0.176613	6.38454	1.71918e-10	3.59805e-09
GATA5	ENSG00000130700	protein_coding	94.0052	-3.85907	0.634431	-6.08272	1.18162e-09	2.10778e-08
RBBP8NL	ENSG00000130701	protein_coding	791.219	1.90158	0.406194	4.68146	2.84846e-06	2.36103e-05
PRDM12	ENSG00000130711	protein_coding	6.61557	1.75116	0.414455	4.2252	2.38724e-05	0.000155785
TMEM160	ENSG00000130748	protein_coding	490.413	1.05093	0.241621	4.34948	1.36458e-05	9.48884e-05
SMPDL3B	ENSG00000130768	protein_coding	482.667	1.79438	0.372151	4.82166	1.42369e-06	1.26856e-05
CLIP1	ENSG00000130779	protein_coding	4849.72	-1.05507	0.169149	-6.23749	4.44635e-10	8.59558e-09
DNMT1	ENSG00000130816	protein_coding	4629.63	1.03231	0.172636	5.9797	2.23544e-09	3.75792e-08
SLC6A8	ENSG00000130821	protein_coding	7920.41	1.11743	0.330889	3.37705	0.000732668	0.00304616
DUSP9	ENSG00000130829	protein_coding	468.339	2.33652	0.483282	4.8347	1.33344e-06	1.1978e-05
ZNF331	ENSG00000130844	protein_coding	1408.88	-1.01438	0.265422	-3.82176	0.000132504	0.000693586
HSD17B3	ENSG00000130948	protein_coding	55.7263	1.79727	0.466347	3.85393	0.000116237	0.000617926
HABP4	ENSG00000130956	protein_coding	532.992	-1.51948	0.211258	-7.19256	6.35871e-13	2.08784e-11
RGN	ENSG00000130988	protein_coding	73.5706	-2.60751	0.421764	-6.1824	6.31328e-10	1.19266e-08
ULBP2	ENSG00000131015	protein_coding	339.897	2.37999	0.333957	7.12663	1.02854e-12	3.26829e-11
AKAP12	ENSG00000131016	protein_coding	2437.51	-2.70245	0.353783	-7.6387	2.19423e-14	9.30737e-13
SYNE1	ENSG00000131018	protein_coding	1473.39	-2.49855	0.270726	-9.22907	2.72993e-20	3.75793e-18
TTLL9	ENSG00000131044	protein_coding	17.1021	1.04264	0.340736	3.05997	0.00221356	0.00779198
BPIFA2	ENSG00000131050	protein_coding	8.60307	2.9466	0.875854	3.36426	0.000767496	0.00317684
ARHGEF9	ENSG00000131089	protein_coding	953.296	-1.49353	0.162262	-9.20442	3.43514e-20	4.57338e-18
PYY	ENSG00000131096	protein_coding	5.90713	1.40944	0.401585	3.50969	0.000448637	0.00200047
TEX101	ENSG00000131126	protein_coding	6.23996	1.65591	0.70369	2.35318	0.0186135	0.046683
GINS2	ENSG00000131153	protein_coding	1067.74	1.53338	0.217161	7.06101	1.65301e-12	5.07576e-11
SH3BGRL	ENSG00000131171	protein_coding	4301.6	-1.54865	0.20193	-7.66922	1.73047e-14	7.43532e-13
PRR7	ENSG00000131188	protein_coding	228.703	1.15235	0.257341	4.4779	7.53813e-06	5.60102e-05
NFATC1	ENSG00000131196	protein_coding	616.082	-1.59925	0.31027	-5.1544	2.54446e-07	2.72197e-06
IDO1	ENSG00000131203	protein_coding	2065.3	2.18163	0.582333	3.74636	0.000179417	0.000903124
RAB11FIP4	ENSG00000131242	protein_coding	2934.57	1.22041	0.282417	4.32131	1.55105e-05	0.000106275
GALNT15	ENSG00000131386	protein_coding	236.309	-2.76548	0.425174	-6.50435	7.80293e-11	1.75273e-09
SLC6A6	ENSG00000131389	protein_coding	3305.03	1.01551	0.234604	4.32861	1.50053e-05	0.000103162
KCNC3	ENSG00000131398	protein_coding	445.063	1.93459	0.348435	5.55222	2.82071e-08	3.70132e-07
NAPSB	ENSG00000131401	transcribed_unprocessed_pseudogene	338.382	-1.28476	0.406371	-3.16154	0.0015694	0.00581949
LRRC4B	ENSG00000131409	protein_coding	111.108	-1.91898	0.394436	-4.86514	1.14378e-06	1.04441e-05
PDLIM4	ENSG00000131435	protein_coding	1107.04	-1.30156	0.380612	-3.41966	0.000626985	0.0026654
AOC3	ENSG00000131471	protein_coding	2357.95	-3.48168	0.383891	-9.06947	1.19598e-19	1.43513e-17
G6PC	ENSG00000131482	protein_coding	4.13294	2.35766	0.818696	2.87977	0.00397968	0.0127979
C1orf159	ENSG00000131591	protein_coding	1236.09	1.22746	0.181072	6.77887	1.21121e-11	3.19477e-10
ANO1	ENSG00000131620	protein_coding	3528.27	1.39449	0.380542	3.6645	0.000247826	0.00119598
KREMEN2	ENSG00000131650	protein_coding	178.156	3.61605	0.43385	8.33479	7.76344e-17	5.21552e-15
BARX1	ENSG00000131668	protein_coding	196.669	5.3328	0.641187	8.31707	9.01611e-17	5.96912e-15
MAP1B	ENSG00000131711	protein_coding	2450.63	-3.34276	0.373812	-8.94235	3.80985e-19	4.11182e-17
CKMT2	ENSG00000131730	protein_coding	52.3908	-2.72245	0.339058	-8.02947	9.78983e-16	5.10906e-14
KRT34	ENSG00000131737	protein_coding	22.8631	2.77171	0.702858	3.94348	8.03063e-05	0.000447831
KRT33B	ENSG00000131738	protein_coding	37.8227	3.20468	0.641468	4.99585	5.85758e-07	5.73327e-06
TOP2A	ENSG00000131747	protein_coding	8300.22	2.02939	0.247091	8.21313	2.155e-16	1.34151e-14
RAI2	ENSG00000131831	protein_coding	336.347	-2.78843	0.324478	-8.5936	8.42827e-18	6.8021e-16
NR0B2	ENSG00000131910	protein_coding	2.77396	1.63494	0.630435	2.59335	0.00950458	0.026648
LIN28A	ENSG00000131914	protein_coding	4.114	3.88959	0.916764	4.24274	2.2081e-05	0.000145186
FAAP24	ENSG00000131944	protein_coding	338.275	1.32537	0.155734	8.51049	1.732e-17	1.30541e-15
PODNL1	ENSG00000132000	protein_coding	405.196	1.53942	0.372677	4.1307	3.6166e-05	0.000223952
FBXW9	ENSG00000132004	protein_coding	725.958	1.01861	0.141831	7.18182	6.87872e-13	2.24043e-11
RTBDN	ENSG00000132026	protein_coding	24.9836	3.56305	0.571339	6.23632	4.47992e-10	8.65129e-09
MATN3	ENSG00000132031	protein_coding	213.946	2.17555	0.315566	6.89413	5.41942e-12	1.52292e-10
SLC6A11	ENSG00000132164	protein_coding	489.719	1.50755	0.51125	2.94876	0.00319049	0.0106066
NUP210	ENSG00000132182	protein_coding	4390.27	1.65947	0.30686	5.4079	6.37676e-08	7.80635e-07
SLX1A	ENSG00000132207	protein_coding	2.43884	1.99371	0.561806	3.54876	0.000387047	0.00175807
PER2	ENSG00000132326	protein_coding	909.709	-2.23024	0.197373	-11.2996	1.31826e-29	9.07337e-27
RAMP1	ENSG00000132329	protein_coding	837.794	-2.36672	0.448199	-5.28051	1.28822e-07	1.47359e-06
SERPINF1	ENSG00000132386	protein_coding	5131.18	-1.19047	0.365817	-3.25429	0.00113676	0.00443982
POPDC3	ENSG00000132429	protein_coding	146.243	1.58976	0.568822	2.79483	0.0051927	0.0160285
FIGNL1	ENSG00000132436	protein_coding	752.845	1.16934	0.182087	6.42188	1.34603e-10	2.89175e-09
FTHL17	ENSG00000132446	protein_coding	16.7762	5.19193	1.72548	3.00897	0.00262131	0.00897361
ENAM	ENSG00000132464	protein_coding	2.52761	-1.98865	0.475243	-4.1845	2.85797e-05	0.000181789
JCHAIN	ENSG00000132465	protein_coding	3473.65	-1.82524	0.514547	-3.54729	0.000389221	0.00176597
KDM6B	ENSG00000132510	protein_coding	3215.22	-1.33938	0.17935	-7.46795	8.14515e-14	3.11454e-12
CLEC10A	ENSG00000132514	protein_coding	191.906	-1.8466	0.421863	-4.37724	1.20192e-05	8.50366e-05
GUCY2D	ENSG00000132518	protein_coding	28.0531	1.13073	0.440243	2.56841	0.0102165	0.028324
XAF1	ENSG00000132530	protein_coding	654.86	1.13303	0.356544	3.17782	0.00148387	0.00556377
RGS22	ENSG00000132554	protein_coding	17.2107	-3.19415	0.437957	-7.29328	3.02495e-13	1.05595e-11
MATN2	ENSG00000132561	protein_coding	2471.84	-2.32401	0.374395	-6.20737	5.38793e-10	1.02796e-08
REEP2	ENSG00000132563	protein_coding	222.394	-1.87026	0.381746	-4.89923	9.62142e-07	8.92398e-06
HSPA12B	ENSG00000132622	protein_coding	285.211	-1.27029	0.271626	-4.67661	2.9165e-06	2.41205e-05
ANKEF1	ENSG00000132623	protein_coding	651.605	1.26363	0.196182	6.44111	1.18601e-10	2.58141e-09
PCNA	ENSG00000132646	protein_coding	7726.63	1.3114	0.179006	7.32602	2.3708e-13	8.41288e-12
RHBG	ENSG00000132677	protein_coding	641.45	3.12803	0.541813	5.77326	7.77504e-09	1.15718e-07
KHDC4	ENSG00000132680	protein_coding	2528.53	1.18289	0.166876	7.08843	1.35642e-12	4.22191e-11
NES	ENSG00000132688	protein_coding	2429.96	-1.31138	0.315234	-4.16002	3.18225e-05	0.000199871
CRP	ENSG00000132693	protein_coding	8.08484	2.74036	0.927498	2.95458	0.00313097	0.0104468
HAPLN2	ENSG00000132702	protein_coding	6.00235	-1.74113	0.412499	-4.22093	2.433e-05	0.000158262
SYT11	ENSG00000132718	protein_coding	687.143	-1.84289	0.311264	-5.92066	3.2066e-09	5.1942e-08
TESMIN	ENSG00000132749	protein_coding	281.807	2.04144	0.313877	6.50395	7.82354e-11	1.75628e-09
VSTM2L	ENSG00000132821	protein_coding	265.556	1.87627	0.540449	3.47169	0.000517186	0.00225432
AL139352.1	ENSG00000132832	lncRNA	29.0803	1.76527	0.462104	3.82007	0.000133416	0.000697961
DMGDH	ENSG00000132837	protein_coding	26.281	-2.84767	0.263364	-10.8127	2.99813e-27	1.56241e-24
BHMT2	ENSG00000132840	protein_coding	94.9364	-4.08014	0.423601	-9.63204	5.85527e-22	1.101e-19
KANK4	ENSG00000132854	protein_coding	164.616	2.82078	0.647676	4.35524	1.32922e-05	9.27124e-05
ANGPTL3	ENSG00000132855	protein_coding	8.14564	1.14172	0.411271	2.77608	0.00550181	0.0168288
WASF3	ENSG00000132970	protein_coding	341.219	-1.14441	0.291321	-3.92834	8.55331e-05	0.00047311
CHRM3	ENSG00000133019	protein_coding	333.389	-3.27645	0.482436	-6.79147	1.10996e-11	2.94904e-10
CHI3L1	ENSG00000133048	protein_coding	2978.59	1.84232	0.518559	3.55277	0.000381195	0.00173564
MYBPH	ENSG00000133055	protein_coding	5.16439	1.70917	0.66585	2.5669	0.0102613	0.0284179
CHIT1	ENSG00000133063	protein_coding	256.961	3.27611	0.554775	5.9053	3.52014e-09	5.65722e-08
LGR6	ENSG00000133067	protein_coding	219.057	-1.5302	0.493803	-3.0988	0.00194304	0.0069764
DCLK1	ENSG00000133083	protein_coding	269.471	-2.44779	0.462304	-5.29476	1.19172e-07	1.37399e-06
CCNA1	ENSG00000133101	protein_coding	79.8129	1.90733	0.684964	2.78457	0.00535995	0.0164556
SPART	ENSG00000133104	protein_coding	2229.84	-1.21943	0.172797	-7.05701	1.70125e-12	5.21511e-11
EPSTI1	ENSG00000133106	protein_coding	1771.69	1.46884	0.350526	4.19039	2.78471e-05	0.000177842
TRPC4	ENSG00000133107	protein_coding	48.7901	-2.00005	0.298079	-6.70981	1.94872e-11	4.93319e-10
POSTN	ENSG00000133110	protein_coding	10379.7	1.9122	0.476605	4.01213	6.01743e-05	0.00034865
STOML3	ENSG00000133115	protein_coding	7.55775	2.36998	0.664411	3.56704	0.000361036	0.00165642
RFC3	ENSG00000133119	protein_coding	866.504	1.15149	0.19701	5.84484	5.07044e-09	7.85413e-08
STARD13	ENSG00000133121	protein_coding	664.371	-2.00764	0.26391	-7.60731	2.79849e-14	1.16219e-12
RNF128	ENSG00000133135	protein_coding	4395.3	1.04641	0.425217	2.46089	0.0138594	0.0365487
BEX1	ENSG00000133169	protein_coding	19.5247	-1.397	0.564072	-2.47663	0.0132629	0.0352123
SLC39A11	ENSG00000133195	protein_coding	2770.73	1.00391	0.167497	5.99359	2.05259e-09	3.48749e-08
EPHB2	ENSG00000133216	protein_coding	1826.21	1.66453	0.307957	5.40506	6.47861e-08	7.90676e-07
KMT5C	ENSG00000133247	protein_coding	772.097	1.03963	0.180597	5.75665	8.58018e-09	1.2631e-07
PLAAT2	ENSG00000133328	protein_coding	107.599	1.44197	0.562579	2.56315	0.0103728	0.0286855
MYH11	ENSG00000133392	protein_coding	63359.1	-5.39969	0.580292	-9.30512	1.33839e-20	1.92977e-18
LARGE1	ENSG00000133424	protein_coding	1178.52	-1.37393	0.269461	-5.0988	3.41818e-07	3.5454e-06
MYO18B	ENSG00000133454	protein_coding	80.417	-2.63617	0.551969	-4.77593	1.78877e-06	1.55437e-05
C1QTNF6	ENSG00000133466	protein_coding	2826.54	2.50799	0.302204	8.29899	1.04997e-16	6.87645e-15
GGT2	ENSG00000133475	protein_coding	29.2487	4.22361	0.743545	5.68038	1.34399e-08	1.89295e-07
SEC14L4	ENSG00000133488	protein_coding	57.4829	2.535	0.616067	4.11481	3.87499e-05	0.000237613
NTS	ENSG00000133636	protein_coding	136.849	2.08554	0.669188	3.11652	0.00182999	0.00662928
TMTC1	ENSG00000133687	protein_coding	756.768	-1.90868	0.383029	-4.98312	6.25667e-07	6.0766e-06
SPINK5	ENSG00000133710	protein_coding	706.094	1.49757	0.454194	3.2972	0.000976534	0.00389535
CA1	ENSG00000133742	protein_coding	6.26716	1.88002	0.773988	2.429	0.0151404	0.0393129
LYVE1	ENSG00000133800	protein_coding	401.921	-2.70538	0.490006	-5.52111	3.36869e-08	4.3515e-07
RNF122	ENSG00000133874	protein_coding	527.365	-2.14044	0.214269	-9.98948	1.6947e-23	4.54566e-21
DUSP26	ENSG00000133878	protein_coding	14.3143	-1.82189	0.428933	-4.2475	2.16171e-05	0.000142521
MEN1	ENSG00000133895	protein_coding	2839.59	1.18895	0.113334	10.4907	9.52846e-26	3.8621e-23
DGLUCY	ENSG00000133943	protein_coding	1974.86	-1.12523	0.207769	-5.41575	6.10309e-08	7.49359e-07
CATSPERB	ENSG00000133962	protein_coding	124.159	1.45454	0.361735	4.021	5.79514e-05	0.000337647
PEBP4	ENSG00000134020	protein_coding	6.40244	-1.36375	0.407883	-3.34347	0.000827376	0.00338779
CTIF	ENSG00000134030	protein_coding	1593.4	-1.17166	0.156837	-7.47058	7.98426e-14	3.05943e-12
CCNB1	ENSG00000134057	protein_coding	3414.09	1.95613	0.224965	8.69527	3.45995e-18	3.0123e-16
CAMK1	ENSG00000134072	protein_coding	179.906	-1.13611	0.235466	-4.82493	1.40055e-06	1.25099e-05
MEIS2	ENSG00000134138	protein_coding	922.418	-1.88543	0.243999	-7.7272	1.09941e-14	4.86718e-13
REG4	ENSG00000134193	protein_coding	60.6778	1.80643	0.591932	3.05176	0.00227507	0.00797771
TSPAN2	ENSG00000134198	protein_coding	619.452	-2.50188	0.37746	-6.6282	3.39801e-11	8.23081e-10
TSHB	ENSG00000134200	protein_coding	0.944846	-3.28498	0.549123	-5.98222	2.20116e-09	3.70711e-08
GSTM5	ENSG00000134201	protein_coding	286.592	-2.25905	0.469553	-4.81107	1.50125e-06	1.32794e-05
CHIA	ENSG00000134216	protein_coding	7.63265	2.66313	0.941678	2.82807	0.00468298	0.0147039
PSRC1	ENSG00000134222	protein_coding	632.212	1.53075	0.210636	7.26726	3.66856e-13	1.26131e-11
WNT2B	ENSG00000134245	protein_coding	226.801	-1.78477	0.247895	-7.19971	6.03393e-13	1.99377e-11
NGF	ENSG00000134259	protein_coding	51.3799	-1.34664	0.422253	-3.18917	0.0014268	0.00538243
ROCK2	ENSG00000134318	protein_coding	2928.09	-1.35576	0.139531	-9.71656	2.56303e-22	5.39634e-20
RSAD2	ENSG00000134321	protein_coding	1389.32	2.12616	0.41488	5.12476	2.97921e-07	3.13737e-06
MYCN	ENSG00000134323	protein_coding	449.228	2.83242	0.557147	5.08379	3.69969e-07	3.79957e-06
CMPK2	ENSG00000134326	protein_coding	894.43	1.62254	0.311272	5.2126	1.86217e-07	2.04855e-06
SAA2	ENSG00000134339	protein_coding	260.642	3.09925	0.621344	4.98797	6.10173e-07	5.94194e-06
ANO3	ENSG00000134343	protein_coding	38.7156	1.19361	0.513141	2.32608	0.0200141	0.0494712
IL6ST	ENSG00000134352	protein_coding	4226.04	-1.72394	0.227968	-7.56223	3.96214e-14	1.59707e-12
CFHR4	ENSG00000134365	protein_coding	10.9262	2.58371	0.697165	3.70601	0.000210546	0.00103642
CRB1	ENSG00000134376	protein_coding	3.66968	-1.41616	0.572333	-2.47436	0.0133476	0.0353961
RAX	ENSG00000134438	protein_coding	2.06261	2.74544	0.932224	2.94504	0.00322915	0.0107282
GRP	ENSG00000134443	protein_coding	28.2567	3.62186	0.738483	4.90446	9.3684e-07	8.71588e-06
EMP1	ENSG00000134531	protein_coding	9087.18	-2.91165	0.327698	-8.88514	6.38394e-19	6.57852e-17
SOX5	ENSG00000134532	protein_coding	58.5624	-2.35457	0.32756	-7.18823	6.56362e-13	2.14547e-11
RERG	ENSG00000134533	protein_coding	261.597	-2.7233	0.346545	-7.85843	3.88963e-15	1.84752e-13
SLCO1B1	ENSG00000134538	protein_coding	8.00172	3.69141	0.820299	4.50008	6.7927e-06	5.11648e-05
SPX	ENSG00000134548	protein_coding	7.42041	-1.32386	0.566605	-2.33648	0.0194663	0.0483991
MTNR1B	ENSG00000134640	protein_coding	10.7623	4.64028	0.920872	5.03901	4.67956e-07	4.68843e-06
CDCA8	ENSG00000134690	protein_coding	1510.54	2.30853	0.220874	10.4518	1.43748e-25	5.7624e-23
CYP2J2	ENSG00000134716	protein_coding	1659.1	1.05119	0.399167	2.63347	0.0084518	0.0241296
DSC2	ENSG00000134755	protein_coding	4268.92	1.24178	0.463018	2.68192	0.00732006	0.0213931
DSG1	ENSG00000134760	protein_coding	185.368	4.02391	0.68234	5.89721	3.69692e-09	5.9175e-08
DSC1	ENSG00000134765	protein_coding	33.2949	3.04949	0.657104	4.64081	3.47045e-06	2.8133e-05
DTNA	ENSG00000134769	protein_coding	541.933	-4.00137	0.438102	-9.13342	6.63679e-20	8.38223e-18
FADS2	ENSG00000134824	protein_coding	4273.48	1.03196	0.386372	2.67091	0.00756462	0.021981
TCN1	ENSG00000134827	protein_coding	1085.79	3.62545	0.684186	5.29893	1.16482e-07	1.34808e-06
PDGFRA	ENSG00000134853	protein_coding	1381.91	-1.99607	0.344763	-5.78969	7.0517e-09	1.0586e-07
DZIP1	ENSG00000134874	protein_coding	581.363	-1.17348	0.296973	-3.95149	7.76674e-05	0.000435794
ADAMTS8	ENSG00000134917	protein_coding	150.097	-3.08995	0.457502	-6.75395	1.43872e-11	3.73013e-10
ACRV1	ENSG00000134940	protein_coding	22.4001	1.25243	0.286535	4.37097	1.23696e-05	8.70094e-05
ANXA1	ENSG00000135046	protein_coding	22255.9	-1.54087	0.369302	-4.17239	3.01417e-05	0.000190925
FAM189A2	ENSG00000135063	protein_coding	169.898	-2.81074	0.343971	-8.17143	3.04759e-16	1.82251e-14
PSAT1	ENSG00000135069	protein_coding	1740.63	1.34086	0.260951	5.13836	2.77139e-07	2.94231e-06
MSI1	ENSG00000135097	protein_coding	246.212	2.71447	0.497566	5.4555	4.88363e-08	6.10939e-07
HRK	ENSG00000135116	protein_coding	36.2011	1.9265	0.626969	3.07273	0.00212111	0.00751808
RNFT2	ENSG00000135119	protein_coding	264.058	2.16548	0.289864	7.47069	7.97728e-14	3.05943e-12
UGT2A3	ENSG00000135220	protein_coding	41.8889	5.72637	1.25195	4.57394	4.78628e-06	3.7629e-05
HILPDA	ENSG00000135245	protein_coding	2513.54	1.66873	0.302613	5.51439	3.49982e-08	4.50653e-07
FAM71F1	ENSG00000135248	protein_coding	3.35505	1.69055	0.678921	2.49006	0.0127723	0.0341294
KCP	ENSG00000135253	protein_coding	377.809	1.5633	0.346213	4.51543	6.31898e-06	4.81031e-05
TES	ENSG00000135269	protein_coding	4967.11	-1.36332	0.19108	-7.13485	9.6894e-13	3.08429e-11
ADGRB3	ENSG00000135298	protein_coding	47.6999	-3.29013	0.543742	-6.0509	1.4404e-09	2.52618e-08
HTR1B	ENSG00000135312	protein_coding	14.103	-2.70887	0.482546	-5.6137	1.98048e-08	2.68075e-07
EPHA7	ENSG00000135333	protein_coding	287.285	-3.31009	0.481764	-6.87076	6.38608e-12	1.77154e-10
LCA5	ENSG00000135338	protein_coding	259.727	-1.04825	0.192176	-5.45465	4.90682e-08	6.1363e-07
CGA	ENSG00000135346	protein_coding	21.1831	2.10731	0.828229	2.54436	0.0109479	0.0300345
PRPH	ENSG00000135406	protein_coding	12.1179	-1.86062	0.551299	-3.37498	0.000738215	0.00306573
AMHR2	ENSG00000135409	protein_coding	2.6129	-1.17473	0.406948	-2.88669	0.00389313	0.0125702
ITGA7	ENSG00000135424	protein_coding	1299.33	-2.9437	0.362899	-8.11163	4.99444e-16	2.83788e-14
TESPA1	ENSG00000135426	protein_coding	101.393	-1.0687	0.36128	-2.95809	0.00309547	0.0103473
RDH5	ENSG00000135437	protein_coding	36.4179	-1.53797	0.270909	-5.67707	1.37025e-08	1.92621e-07
KRT85	ENSG00000135443	protein_coding	1.89146	2.47491	0.819717	3.01923	0.00253422	0.00871974
PPP1R1A	ENSG00000135447	protein_coding	73.876	-3.31242	0.570117	-5.81006	6.24488e-09	9.46435e-08
TROAP	ENSG00000135451	protein_coding	1389.78	2.61587	0.234739	11.1438	7.68028e-29	4.87076e-26
FAIM2	ENSG00000135472	protein_coding	105.421	-3.49038	0.496437	-7.03086	2.05266e-12	6.17812e-11
ESPL1	ENSG00000135476	protein_coding	1358.98	1.55974	0.238764	6.53257	6.46516e-11	1.47309e-09
KRT7	ENSG00000135480	protein_coding	104104	1.5963	0.435948	3.66169	0.00025056	0.00120806
SLC26A10	ENSG00000135502	protein_coding	19.9982	-1.05433	0.349944	-3.01287	0.00258794	0.00887353
PKIB	ENSG00000135549	protein_coding	332.207	1.57885	0.358314	4.40633	1.05136e-05	7.54823e-05
MICAL1	ENSG00000135596	protein_coding	2795.25	-1.16589	0.209127	-5.57502	2.47501e-08	3.28671e-07
STX11	ENSG00000135604	protein_coding	188.589	-1.01072	0.306622	-3.2963	0.000979668	0.00390486
SEMA4F	ENSG00000135622	protein_coding	667.254	1.2508	0.196642	6.36078	2.00736e-10	4.12311e-09
DYSF	ENSG00000135636	protein_coding	1392.34	-1.80027	0.267733	-6.72412	1.76658e-11	4.51598e-10
EMX1	ENSG00000135638	protein_coding	65.0848	3.35025	0.587075	5.70668	1.15202e-08	1.64738e-07
KIAA0513	ENSG00000135709	protein_coding	905.355	-1.70694	0.241397	-7.07108	1.53732e-12	4.75255e-11
FBXL8	ENSG00000135722	protein_coding	333.877	1.11061	0.186665	5.94974	2.6857e-09	4.43105e-08
CCDC102A	ENSG00000135736	protein_coding	355.044	-1.21149	0.243116	-4.98319	6.25442e-07	6.07603e-06
SLC9A5	ENSG00000135740	protein_coding	90.4283	1.05058	0.272473	3.85573	0.000115385	0.000613667
ZNF670-ZNF695	ENSG00000135747	protein_coding	17.0063	2.38137	0.309123	7.70364	1.32249e-14	5.75007e-13
KIAA1614	ENSG00000135835	protein_coding	180.077	-1.72685	0.224718	-7.68451	1.53581e-14	6.64589e-13
NIBAN1	ENSG00000135842	protein_coding	3681.34	-3.8172	0.337686	-11.304	1.2541e-29	8.79772e-27
LAMC1	ENSG00000135862	protein_coding	9704.74	-1.06728	0.201601	-5.29402	1.19659e-07	1.37872e-06
GPR55	ENSG00000135898	protein_coding	22.439	-1.53179	0.376308	-4.07057	4.68974e-05	0.000280134
CHRND	ENSG00000135902	protein_coding	1.30168	2.5392	0.89838	2.82642	0.00470721	0.0147648
HTR2B	ENSG00000135914	protein_coding	42.1988	-1.12451	0.354812	-3.16933	0.00152792	0.00569152
CYP27A1	ENSG00000135929	protein_coding	843.827	-1.27946	0.34417	-3.71754	0.000201174	0.000995473
GPR45	ENSG00000135973	protein_coding	3.10274	1.80443	0.553551	3.25974	0.00111516	0.00436902
STAB2	ENSG00000136011	protein_coding	19.7254	-2.75987	0.390225	-7.07251	1.5216e-12	4.70792e-11
CKAP2	ENSG00000136108	protein_coding	2001.39	1.1897	0.186564	6.37692	1.80685e-10	3.75997e-09
BORA	ENSG00000136122	protein_coding	378.306	1.62166	0.186824	8.68018	3.95149e-18	3.43206e-16
LRCH1	ENSG00000136141	protein_coding	1001.42	-1.27991	0.154328	-8.29347	1.09991e-16	7.16494e-15
SPRY2	ENSG00000136158	protein_coding	792.16	-1.20002	0.28448	-4.21831	2.46138e-05	0.000159823
EDNRB	ENSG00000136160	protein_coding	638.587	-1.91451	0.347686	-5.50644	3.66155e-08	4.68871e-07
RCBTB2	ENSG00000136161	protein_coding	562.398	-1.10373	0.192505	-5.73349	9.83836e-09	1.42815e-07
IGF2BP3	ENSG00000136231	protein_coding	320.828	4.36911	0.575822	7.5876	3.25893e-14	1.33276e-12
IL6	ENSG00000136244	protein_coding	750.354	-3.51814	0.551889	-6.37471	1.83309e-10	3.80588e-09
DGKB	ENSG00000136267	protein_coding	39.4079	-3.94296	0.618691	-6.37306	1.85288e-10	3.8404e-09
NACAD	ENSG00000136274	protein_coding	188.19	-1.6503	0.355398	-4.64352	3.42519e-06	2.78362e-05
C7orf69	ENSG00000136275	lncRNA	1.62069	2.09926	0.888616	2.36239	0.0181574	0.0457642
TTYH3	ENSG00000136295	protein_coding	6660.03	1.51354	0.167354	9.04398	1.51075e-19	1.76199e-17
CIDEB	ENSG00000136305	protein_coding	16.1184	-1.05735	0.337715	-3.1309	0.00174272	0.00636833
NKX2-8	ENSG00000136327	protein_coding	42.9064	2.75145	0.666146	4.13039	3.62143e-05	0.000224198
NKX2-1	ENSG00000136352	protein_coding	33.0755	5.26747	1.04876	5.02255	5.09902e-07	5.05729e-06
ADAMTS7	ENSG00000136378	protein_coding	1036.83	1.31034	0.273403	4.79272	1.64539e-06	1.44362e-05
ALPK3	ENSG00000136383	protein_coding	483.751	-1.34203	0.291362	-4.60604	4.10406e-06	3.27025e-05
CHAD	ENSG00000136457	protein_coding	74.1056	1.21268	0.385726	3.1439	0.00166713	0.00612193
BRIP1	ENSG00000136492	protein_coding	571.142	2.00278	0.229661	8.72057	2.76806e-18	2.44499e-16
ACTL6A	ENSG00000136518	protein_coding	3340.09	1.11508	0.131374	8.48786	2.10483e-17	1.55745e-15
TBR1	ENSG00000136535	protein_coding	12.1469	2.92811	0.699128	4.18823	2.81138e-05	0.000179263
SCN7A	ENSG00000136546	protein_coding	88.742	-3.80986	0.64443	-5.91199	3.38008e-09	5.44861e-08
BLK	ENSG00000136573	protein_coding	122.323	-1.71446	0.668365	-2.56516	0.0103129	0.0285414
IL36G	ENSG00000136688	protein_coding	79.0158	3.67813	0.682748	5.38724	7.15474e-08	8.64231e-07
IL1RN	ENSG00000136689	protein_coding	5089.43	-1.43113	0.356818	-4.01081	6.05095e-05	0.000350425
IL36RN	ENSG00000136695	protein_coding	203.263	5.11118	0.650169	7.86132	3.80102e-15	1.81015e-13
IL36B	ENSG00000136696	protein_coding	4.38469	3.01531	0.826089	3.65011	0.000262132	0.00125512
IL1F10	ENSG00000136697	protein_coding	2.45432	3.14858	0.954114	3.3	0.000966832	0.00386045
BIN1	ENSG00000136717	protein_coding	1634.8	-2.20265	0.332704	-6.62045	3.58116e-11	8.6286e-10
GYPC	ENSG00000136732	protein_coding	769.742	-2.11375	0.35714	-5.91854	3.24803e-09	5.252e-08
KLF4	ENSG00000136826	protein_coding	2496.7	-2.46123	0.293589	-8.38327	5.14788e-17	3.56961e-15
OR1J1	ENSG00000136834	protein_coding	2.18457	1.41476	0.576257	2.45509	0.014085	0.0370312
TMOD1	ENSG00000136842	protein_coding	230.584	-3.60513	0.416808	-8.64938	5.17781e-18	4.3421e-16
STXBP1	ENSG00000136854	protein_coding	725.059	-1.11523	0.287476	-3.87937	0.000104726	0.000565467
ANGPTL2	ENSG00000136859	protein_coding	2551.96	-1.58791	0.33105	-4.79657	1.61402e-06	1.4184e-05
ALDOB	ENSG00000136872	protein_coding	22.1092	1.76756	0.613272	2.88217	0.00394942	0.0127181
BAAT	ENSG00000136881	protein_coding	14.2496	3.36952	0.736975	4.5721	4.82861e-06	3.7921e-05
KIF12	ENSG00000136883	protein_coding	149.223	2.74161	0.537767	5.09813	3.4303e-07	3.55494e-06
GARNL3	ENSG00000136895	protein_coding	270.2	-1.73556	0.267314	-6.49259	8.43736e-11	1.8871e-09
GABBR2	ENSG00000136928	protein_coding	1036.5	2.63333	0.656712	4.00987	6.07513e-05	0.000351602
NR5A1	ENSG00000136931	protein_coding	7.9652	2.53194	0.706684	3.58284	0.000339878	0.00157254
CTSV	ENSG00000136943	protein_coding	840.252	2.92356	0.451043	6.48178	9.06482e-11	2.01541e-09
LMX1B	ENSG00000136944	protein_coding	37.9803	2.95491	0.670723	4.40557	1.05508e-05	7.56895e-05
ENPP2	ENSG00000136960	protein_coding	1293.77	-1.1153	0.379258	-2.94074	0.0032743	0.0108555
DSCC1	ENSG00000136982	protein_coding	489.852	1.45809	0.217322	6.70936	1.95474e-11	4.9435e-10
MYC	ENSG00000136997	protein_coding	5512.75	-1.70506	0.325297	-5.24153	1.59246e-07	1.77813e-06
IL33	ENSG00000137033	protein_coding	1018.89	-1.5799	0.491944	-3.21154	0.00132024	0.00503475
IL11RA	ENSG00000137070	protein_coding	424.017	-1.28475	0.215955	-5.94917	2.69504e-09	4.44049e-08
RNF38	ENSG00000137075	protein_coding	1575.94	-1.12607	0.139896	-8.04934	8.32393e-16	4.43931e-14
TLN1	ENSG00000137076	protein_coding	16107.8	-2.10001	0.180089	-11.661	2.01664e-31	1.98824e-28
DMRT1	ENSG00000137090	protein_coding	4.64795	3.59356	0.89079	4.03413	5.4806e-05	0.000321477
DNAJB5	ENSG00000137094	protein_coding	716.262	-2.92217	0.304633	-9.59241	8.60507e-22	1.51645e-19
TMEM8B	ENSG00000137103	protein_coding	888.282	-1.14835	0.174607	-6.57678	4.80741e-11	1.12705e-09
ALDH1B1	ENSG00000137124	protein_coding	2927.26	-2.67312	0.261146	-10.2361	1.36643e-24	4.57302e-22
ARHGEF39	ENSG00000137135	protein_coding	518.126	1.656	0.20249	8.17816	2.88204e-16	1.73202e-14
KIF13A	ENSG00000137177	protein_coding	2810.04	-1.26128	0.185179	-6.81112	9.68397e-12	2.61288e-10
PIM1	ENSG00000137193	protein_coding	9363.76	-1.10452	0.241514	-4.57331	4.80071e-06	3.77263e-05
TFAP2A	ENSG00000137203	protein_coding	2286.74	1.31118	0.325369	4.02983	5.58166e-05	0.000326617
IRF4	ENSG00000137265	protein_coding	185.567	-1.32917	0.416052	-3.19473	0.00139962	0.00529196
GCM1	ENSG00000137270	protein_coding	6.91895	1.54409	0.526615	2.9321	0.00336674	0.0111206
HMGA1	ENSG00000137309	protein_coding	17455.6	1.13168	0.233895	4.83843	1.30868e-06	1.17817e-05
TCF19	ENSG00000137310	protein_coding	2207.16	1.44679	0.241968	5.97927	2.24138e-09	3.76615e-08
IER3	ENSG00000137331	protein_coding	4580.99	-2.48729	0.295605	-8.41424	3.95452e-17	2.81203e-15
ATAT1	ENSG00000137343	protein_coding	1002.73	1.02458	0.196276	5.22009	1.78838e-07	1.97632e-06
CLPS	ENSG00000137392	protein_coding	1.90225	2.63243	0.96016	2.74166	0.00611301	0.0183763
C6orf52	ENSG00000137434	protein_coding	52.8905	1.52562	0.326388	4.67425	2.95034e-06	2.43662e-05
CPEB2	ENSG00000137449	protein_coding	691.665	-1.83805	0.227314	-8.08596	6.16787e-16	3.42038e-14
TLR2	ENSG00000137462	protein_coding	853.703	1.13215	0.317341	3.5676	0.000360263	0.00165371
MGARP	ENSG00000137463	protein_coding	13.1065	-2.37988	0.356242	-6.68052	2.38101e-11	5.91394e-10
RAB30	ENSG00000137502	protein_coding	480.318	-1.56704	0.226266	-6.92565	4.33969e-12	1.24163e-10
LRRC32	ENSG00000137507	protein_coding	1589	-1.23092	0.311663	-3.94951	7.83111e-05	0.000438146
PI15	ENSG00000137558	protein_coding	271.205	-1.82184	0.433186	-4.20567	2.60308e-05	0.000167592
TTPA	ENSG00000137561	protein_coding	21.8191	1.59289	0.576474	2.76316	0.00572444	0.017396
GGH	ENSG00000137563	protein_coding	2208.63	1.7633	0.262392	6.7201	1.81606e-11	4.62948e-10
SULF1	ENSG00000137573	protein_coding	4984.37	1.06268	0.431314	2.46382	0.0137465	0.0363008
NEK1	ENSG00000137601	protein_coding	575.246	-1.21251	0.148118	-8.18609	2.69839e-16	1.63513e-14
MMP7	ENSG00000137673	protein_coding	2892.43	1.33205	0.567996	2.34518	0.0190178	0.0475022
MMP20	ENSG00000137674	protein_coding	3.05639	3.54445	1.09809	3.22783	0.00124735	0.00479879
MMP27	ENSG00000137675	protein_coding	1.21725	-4.43955	0.77939	-5.69619	1.22515e-08	1.74104e-07
SLC37A4	ENSG00000137700	protein_coding	1580.27	1.27635	0.158929	8.03093	9.67346e-16	5.06281e-14
BTG4	ENSG00000137707	protein_coding	1.52185	2.15298	0.779989	2.76027	0.00577543	0.0175203
FXYD6	ENSG00000137726	protein_coding	1009.83	-3.45849	0.425004	-8.13753	4.03417e-16	2.33963e-14
ARHGAP20	ENSG00000137727	protein_coding	93.0206	-3.29184	0.368081	-8.94324	3.77929e-19	4.09094e-17
MMP13	ENSG00000137745	protein_coding	1407.95	3.93614	0.596479	6.59897	4.14033e-11	9.85869e-10
CASP5	ENSG00000137757	protein_coding	17.2443	2.32455	0.536163	4.33552	1.45413e-05	0.000100312
UNC13C	ENSG00000137766	protein_coding	68.7406	4.0986	0.86428	4.74221	2.11398e-06	1.80642e-05
THBS1	ENSG00000137801	protein_coding	20354.1	-2.78783	0.348827	-7.99202	1.32748e-15	6.76331e-14
MAPKBP1	ENSG00000137802	protein_coding	1282.23	-1.07497	0.159658	-6.73298	1.6622e-11	4.26109e-10
NUSAP1	ENSG00000137804	protein_coding	2497.62	1.83387	0.227547	8.05927	7.67514e-16	4.1726e-14
KIF23	ENSG00000137807	protein_coding	1587.1	1.82461	0.222653	8.19483	2.50938e-16	1.53333e-14
KNL1	ENSG00000137812	protein_coding	909.967	1.68706	0.232049	7.27028	3.58746e-13	1.23693e-11
LRRC49	ENSG00000137821	protein_coding	269.09	-1.02667	0.234791	-4.37268	1.22729e-05	8.64294e-05
ITPKA	ENSG00000137825	protein_coding	84.6853	1.32816	0.370846	3.58142	0.00034173	0.00157977
SLC28A2	ENSG00000137860	protein_coding	31.6658	2.71474	0.599764	4.52634	6.00132e-06	4.59245e-05
STRA6	ENSG00000137868	protein_coding	644.046	1.25121	0.383592	3.26183	0.00110696	0.00434343
GCOM1	ENSG00000137878	protein_coding	63.0503	-1.48912	0.372253	-4.00029	6.32652e-05	0.00036399
TTLL7	ENSG00000137941	protein_coding	439.983	-2.33621	0.326902	-7.14653	8.89975e-13	2.84784e-11
IFI44L	ENSG00000137959	protein_coding	2189.01	1.47237	0.415654	3.54231	0.000396641	0.00179406
IFI44	ENSG00000137965	protein_coding	2345.69	1.44454	0.353042	4.09169	4.28249e-05	0.000258944
DNASE2B	ENSG00000137976	protein_coding	5.61705	2.12533	0.578508	3.6738	0.000238967	0.00115875
CGREF1	ENSG00000138028	protein_coding	387.991	2.38478	0.433195	5.50509	3.6898e-08	4.71785e-07
CYP1B1	ENSG00000138061	protein_coding	1436.19	-1.57642	0.505951	-3.11575	0.00183476	0.00664252
SLC5A6	ENSG00000138074	protein_coding	3694.8	1.75432	0.211814	8.28236	1.20755e-16	7.81035e-15
ABCG5	ENSG00000138075	protein_coding	9.45004	1.3108	0.44488	2.94641	0.00321488	0.0106828
SLC3A1	ENSG00000138079	protein_coding	10.1446	1.18452	0.392087	3.02107	0.00251883	0.00868145
EMILIN1	ENSG00000138080	protein_coding	4768.57	-1.97348	0.381752	-5.16954	2.34669e-07	2.53044e-06
SIX3	ENSG00000138083	protein_coding	125.122	1.94691	0.645502	3.01611	0.00256039	0.00879393
CENPO	ENSG00000138092	protein_coding	748.652	1.3903	0.164478	8.45277	2.84471e-17	2.06718e-15
TRIM54	ENSG00000138100	protein_coding	25.8966	1.34866	0.537963	2.50697	0.0121772	0.0328004
CYP2C9	ENSG00000138109	protein_coding	49.0717	3.79881	0.754372	5.03573	4.76037e-07	4.75894e-06
MFSD13A	ENSG00000138111	protein_coding	488.38	1.28542	0.185727	6.921	4.48464e-12	1.28009e-10
CYP2C8	ENSG00000138115	protein_coding	42.3908	1.553	0.474824	3.27069	0.00107284	0.00422559
CH25H	ENSG00000138135	protein_coding	225.589	-3.30131	0.372988	-8.85098	8.67529e-19	8.64661e-17
LBX1	ENSG00000138136	protein_coding	13.7638	5.9387	1.06248	5.58945	2.27784e-08	3.04595e-07
KIF11	ENSG00000138160	protein_coding	1951.76	1.62175	0.212198	7.64262	2.12846e-14	9.0389e-13
TACC2	ENSG00000138162	protein_coding	2787.73	-1.97512	0.220475	-8.95849	3.29155e-19	3.60578e-17
DUSP5	ENSG00000138166	protein_coding	4482.84	-2.24468	0.318341	-7.05116	1.7743e-12	5.42083e-11
CEP55	ENSG00000138180	protein_coding	1637.27	1.73748	0.236617	7.34299	2.08869e-13	7.44077e-12
KIF20B	ENSG00000138182	protein_coding	872.38	1.17449	0.201746	5.82163	5.82748e-09	8.89458e-08
ENTPD1	ENSG00000138185	protein_coding	2325.39	-1.40476	0.195969	-7.16826	7.59575e-13	2.45643e-11
ZNF365	ENSG00000138311	protein_coding	285.485	1.62954	0.452193	3.60363	0.0003138	0.00146852
OIT3	ENSG00000138315	protein_coding	11.4352	1.5659	0.446367	3.5081	0.000451317	0.0020099
ADAMTS14	ENSG00000138316	protein_coding	493.857	1.112	0.391857	2.83777	0.00454293	0.0143407
DNA2	ENSG00000138346	protein_coding	450.112	1.6541	0.182461	9.0655	1.24036e-19	1.48351e-17
MYPN	ENSG00000138347	protein_coding	19.3095	2.19822	0.654845	3.35686	0.000788339	0.00325131
AOX1	ENSG00000138356	protein_coding	229.676	-3.6136	0.485242	-7.447	9.54834e-14	3.61697e-12
CDK15	ENSG00000138395	protein_coding	18.5285	-1.88698	0.327987	-5.75321	8.7564e-09	1.28645e-07
CHRNA1	ENSG00000138435	protein_coding	39.0145	3.78317	0.484179	7.81357	5.55894e-15	2.58654e-13
GUCA1C	ENSG00000138472	protein_coding	2.01533	-5.94893	1.43918	-4.13356	3.57188e-05	0.000221483
CILP	ENSG00000138615	protein_coding	1193.02	-3.18908	0.599183	-5.32239	1.02414e-07	1.19973e-06
HCN4	ENSG00000138622	protein_coding	12.2173	1.7871	0.656451	2.72237	0.00648148	0.01932
ARHGAP24	ENSG00000138639	protein_coding	327.951	-1.99422	0.287995	-6.92447	4.3761e-12	1.25106e-10
PCDH10	ENSG00000138650	protein_coding	131.143	-1.55882	0.561318	-2.77707	0.00548512	0.0167876
ZGRF1	ENSG00000138658	protein_coding	351.55	1.39484	0.19348	7.20922	5.62743e-13	1.87131e-11
FGF5	ENSG00000138675	protein_coding	19.3042	1.51541	0.638607	2.373	0.0176442	0.0446855
GPAT3	ENSG00000138678	protein_coding	198.985	-1.87004	0.383566	-4.8754	1.08587e-06	9.96763e-06
FGF2	ENSG00000138685	protein_coding	288.503	-2.80382	0.401237	-6.98793	2.78962e-12	8.20004e-11
BMPR1B	ENSG00000138696	protein_coding	129.523	1.36137	0.550878	2.47127	0.0134633	0.0356561
MMRN1	ENSG00000138722	protein_coding	181.48	-3.10891	0.455962	-6.81837	9.20798e-12	2.5011e-10
PDE5A	ENSG00000138735	protein_coding	856.361	-2.57331	0.29745	-8.65123	5.09486e-18	4.28238e-16
PRDM5	ENSG00000138738	protein_coding	126.685	-1.36151	0.336445	-4.04674	5.19366e-05	0.000306776
TRPC3	ENSG00000138741	protein_coding	40.2151	-2.87083	0.393567	-7.29438	3.00047e-13	1.04966e-11
CXCL9	ENSG00000138755	protein_coding	2915.53	2.3422	0.551112	4.24994	2.13824e-05	0.000141203
FRAS1	ENSG00000138759	protein_coding	914.462	1.56577	0.410198	3.81712	0.00013502	0.000705037
SHROOM3	ENSG00000138771	protein_coding	1316.33	-1.32123	0.317511	-4.1612	3.16573e-05	0.000198945
CENPE	ENSG00000138778	protein_coding	1173.24	1.8008	0.221859	8.11685	4.78457e-16	2.73997e-14
CASP6	ENSG00000138794	protein_coding	1222.35	1.01777	0.147488	6.90074	5.17317e-12	1.46175e-10
MTTP	ENSG00000138823	protein_coding	21.0309	-2.90098	0.478594	-6.06146	1.34893e-09	2.38177e-08
FBN2	ENSG00000138829	protein_coding	1447.44	3.02533	0.510111	5.93074	3.0158e-09	4.91132e-08
SHISAL1	ENSG00000138944	protein_coding	303.918	-4.37104	0.456771	-9.56943	1.07496e-21	1.85846e-19
GABARAPL1	ENSG00000139112	protein_coding	2611.32	-1.20522	0.184101	-6.54655	5.88829e-11	1.35777e-09
PIK3C2G	ENSG00000139144	protein_coding	26.3791	1.88787	0.778237	2.42583	0.0152733	0.0396016
SLCO1C1	ENSG00000139155	protein_coding	11.43	-1.03564	0.33051	-3.13347	0.00172753	0.00631827
PRICKLE1	ENSG00000139174	protein_coding	280.687	-1.00609	0.366303	-2.74662	0.00602126	0.0181413
CLSTN3	ENSG00000139182	protein_coding	4265.6	1.16931	0.190296	6.1447	8.01137e-10	1.47823e-08
PIANP	ENSG00000139200	protein_coding	68.0493	-1.09694	0.420584	-2.60814	0.00910362	0.0257136
SLC38A4	ENSG00000139209	protein_coding	778.775	2.09485	0.618845	3.3851	0.000711522	0.00297111
AMIGO2	ENSG00000139211	protein_coding	5481.41	1.19827	0.306328	3.91173	9.16383e-05	0.000502688
COL2A1	ENSG00000139219	protein_coding	36.8547	3.82942	0.595777	6.4276	1.29634e-10	2.79652e-09
PPFIA2	ENSG00000139220	protein_coding	28.678	-1.66856	0.452955	-3.68373	0.000229843	0.00111987
PHLDA1	ENSG00000139289	protein_coding	6978.79	-1.58291	0.308359	-5.13336	2.84622e-07	3.01298e-06
LGR5	ENSG00000139292	protein_coding	134.359	3.06272	0.616987	4.96398	6.90613e-07	6.65071e-06
SNRPF	ENSG00000139343	protein_coding	3510.77	1.00936	0.170325	5.92605	3.10301e-09	5.04208e-08
TMEM132B	ENSG00000139364	protein_coding	29.8018	-1.1383	0.411892	-2.76358	0.00571713	0.0173796
FOXN4	ENSG00000139445	protein_coding	19.8448	2.11909	0.821641	2.57909	0.00990596	0.0276163
PDX1	ENSG00000139515	protein_coding	53.1469	3.60144	0.701151	5.13647	2.79953e-07	2.96958e-06
SLC39A5	ENSG00000139540	protein_coding	20.8807	2.13398	0.445978	4.78496	1.71023e-06	1.49324e-05
TARBP2	ENSG00000139546	protein_coding	1776.74	1.08664	0.134471	8.08084	6.43203e-16	3.55506e-14
RDH16	ENSG00000139547	protein_coding	147.58	2.06697	0.404925	5.10457	3.31539e-07	3.44761e-06
DHH	ENSG00000139549	protein_coding	13.7523	-1.41136	0.343198	-4.11236	3.91632e-05	0.000239784
ACVRL1	ENSG00000139567	protein_coding	950.309	-1.03789	0.238492	-4.35188	1.34973e-05	9.39813e-05
GPR84	ENSG00000139572	protein_coding	86.1299	1.43654	0.388287	3.69969	0.000215867	0.0010597
BRCA2	ENSG00000139618	protein_coding	651.139	1.72653	0.228334	7.56141	3.98718e-14	1.60362e-12
GALNT6	ENSG00000139629	protein_coding	1415.32	1.96543	0.318972	6.16177	7.19369e-10	1.33887e-08
KRT71	ENSG00000139648	protein_coding	3.58436	2.07209	0.738225	2.80686	0.00500274	0.015527
MORN3	ENSG00000139714	protein_coding	143.701	1.63553	0.365409	4.47588	7.60966e-06	5.64787e-05
DIAPH3	ENSG00000139734	protein_coding	576.462	1.75089	0.261975	6.68344	2.334e-11	5.8038e-10
METTL21C	ENSG00000139780	protein_coding	1.43805	2.81344	0.787724	3.5716	0.000354802	0.00163214
RNF113B	ENSG00000139797	protein_coding	2.08999	1.81546	0.755149	2.4041	0.0162122	0.0416395
ZIC5	ENSG00000139800	protein_coding	62.918	4.79455	0.751558	6.37948	1.77692e-10	3.71038e-09
SSTR1	ENSG00000139874	protein_coding	49.3262	-2.31594	0.557833	-4.15167	3.30065e-05	0.000206581
CDH24	ENSG00000139880	protein_coding	792.722	1.42864	0.223439	6.39388	1.61729e-10	3.40631e-09
NOVA1	ENSG00000139910	protein_coding	102.285	-2.72789	0.455818	-5.9846	2.16922e-09	3.66178e-08
PELI2	ENSG00000139946	protein_coding	427.297	-2.33845	0.321952	-7.26334	3.77648e-13	1.29598e-11
SYT16	ENSG00000139973	protein_coding	164.053	1.86569	0.482296	3.86835	0.000109573	0.00058781
ADAM21	ENSG00000139985	protein_coding	11.8108	1.1598	0.416069	2.78752	0.00531124	0.0163308
RDH12	ENSG00000139988	protein_coding	80.2019	1.1801	0.473243	2.49365	0.0126437	0.0338518
JDP2	ENSG00000140044	protein_coding	1167.06	-1.31173	0.244809	-5.35818	8.40629e-08	1.00279e-06
FAM181A	ENSG00000140067	protein_coding	11.4894	2.56176	0.749741	3.41686	0.000633479	0.00268987
SLC24A4	ENSG00000140090	protein_coding	16.6031	-1.34675	0.306325	-4.39647	1.10023e-05	7.85582e-05
FBLN5	ENSG00000140092	protein_coding	1233.57	-2.47033	0.319925	-7.72161	1.14866e-14	5.06062e-13
SERPINA10	ENSG00000140093	protein_coding	4.87294	3.294	0.823445	4.00027	6.32709e-05	0.00036399
WARS1	ENSG00000140105	protein_coding	14850.9	1.43076	0.378899	3.77609	0.00015931	0.000815418
FGF7	ENSG00000140285	protein_coding	612.343	-2.54998	0.499227	-5.10786	3.25828e-07	3.39403e-06
HDC	ENSG00000140287	protein_coding	78.8166	-2.34372	0.413664	-5.66576	1.46374e-08	2.04581e-07
DISP2	ENSG00000140323	protein_coding	233.045	1.34171	0.385258	3.48263	0.000496509	0.00217877
TPM1	ENSG00000140416	protein_coding	13883.3	-3.49891	0.298016	-11.7407	7.88748e-32	8.71902e-29
ARRDC4	ENSG00000140450	protein_coding	945.941	-1.47215	0.25263	-5.8273	5.63307e-09	8.62674e-08
PIF1	ENSG00000140451	protein_coding	466.18	1.90382	0.218334	8.71974	2.78842e-18	2.45698e-16
CYP11A1	ENSG00000140459	protein_coding	243.185	2.34691	0.565443	4.15057	3.31655e-05	0.000207413
CYP1A1	ENSG00000140465	protein_coding	3442.58	2.8031	0.901888	3.10803	0.0018834	0.00679367
CYP1A2	ENSG00000140505	protein_coding	82.7548	4.06616	1.00356	4.05174	5.08387e-05	0.000300818
RLBP1	ENSG00000140522	protein_coding	8.14503	3.12749	0.781652	4.00113	6.3042e-05	0.000363017
FANCI	ENSG00000140525	protein_coding	2510.28	1.53074	0.170376	8.9845	2.59923e-19	2.91746e-17
WDR93	ENSG00000140527	protein_coding	23.5255	1.66793	0.33663	4.9548	7.24034e-07	6.93047e-06
TICRR	ENSG00000140534	protein_coding	594.321	1.81711	0.210327	8.63947	5.64737e-18	4.70344e-16
NTRK3	ENSG00000140538	protein_coding	74.0423	-3.92298	0.492942	-7.9583	1.74425e-15	8.76427e-14
ST8SIA2	ENSG00000140557	protein_coding	28.7649	2.35468	0.59639	3.94822	7.87357e-05	0.000440117
SH3GL3	ENSG00000140600	protein_coding	53.7447	-1.71865	0.695363	-2.47159	0.0134513	0.0356347
SEPTIN12	ENSG00000140623	protein_coding	3.96514	1.62083	0.536127	3.02322	0.00250098	0.00863268
TGFB1I1	ENSG00000140682	protein_coding	1883.85	-2.32996	0.289473	-8.04897	8.34941e-16	4.4464e-14
NKD1	ENSG00000140807	protein_coding	214.241	-1.43078	0.388139	-3.68624	0.000227588	0.00111007
MARVELD3	ENSG00000140832	protein_coding	1043.64	1.32585	0.255582	5.18759	2.13037e-07	2.31428e-06
CLEC18B	ENSG00000140839	protein_coding	15.8427	1.28654	0.387516	3.31997	0.000900265	0.00363564
NUDT7	ENSG00000140876	protein_coding	66.4435	-1.21982	0.293492	-4.15623	3.23541e-05	0.000202756
RPL3L	ENSG00000140986	protein_coding	15.5305	1.16016	0.320316	3.62193	0.000292414	0.00138227
CDRT15P1	ENSG00000141028	unprocessed_pseudogene	16.2083	1.30341	0.318324	4.09459	4.2291e-05	0.000256225
MYOCD	ENSG00000141052	protein_coding	464.693	-4.85717	0.491061	-9.89116	4.54721e-23	1.10585e-20
UNC45B	ENSG00000141161	protein_coding	4.76928	-1.14861	0.386896	-2.96879	0.00298973	0.0100463
LRRC46	ENSG00000141294	protein_coding	80.3001	1.79188	0.226324	7.91733	2.42669e-15	1.19143e-13
ABCA8	ENSG00000141338	protein_coding	255.209	-3.42672	0.450562	-7.60542	2.83981e-14	1.17586e-12
C17orf64	ENSG00000141371	protein_coding	4.49398	1.39854	0.537164	2.60357	0.0092259	0.0260026
IMPA2	ENSG00000141401	protein_coding	1843.63	-1.22737	0.286371	-4.28594	1.81971e-05	0.000122497
GNAL	ENSG00000141404	protein_coding	388.458	-2.96483	0.313586	-9.45458	3.24306e-21	5.07741e-19
ASXL3	ENSG00000141431	protein_coding	70.6276	-1.81357	0.507719	-3.57199	0.000354277	0.00163013
ADCYAP1	ENSG00000141433	protein_coding	57.587	-2.8188	0.501456	-5.62122	1.8961e-08	2.58089e-07
OSBPL1A	ENSG00000141447	protein_coding	1435.44	-1.2662	0.229957	-5.50624	3.66573e-08	4.69036e-07
GATA6	ENSG00000141448	protein_coding	359.961	-2.88737	0.35729	-8.08131	6.40763e-16	3.54695e-14
GREB1L	ENSG00000141449	protein_coding	101.979	2.74847	0.523596	5.24921	1.52754e-07	1.71455e-06
SLC13A5	ENSG00000141485	protein_coding	21.8145	1.86527	0.494452	3.77241	0.00016168	0.000826042
TMC6	ENSG00000141524	protein_coding	5418.34	1.33693	0.192401	6.94867	3.68739e-12	1.06671e-10
SLC16A3	ENSG00000141526	protein_coding	8002.47	1.18744	0.272233	4.36186	1.28961e-05	9.0266e-05
CBX8	ENSG00000141570	protein_coding	611.331	1.56208	0.175154	8.9183	4.73487e-19	4.97762e-17
CEP131	ENSG00000141577	protein_coding	1793.66	1.29489	0.186253	6.95228	3.59422e-12	1.04141e-10
MAPK4	ENSG00000141639	protein_coding	162.502	-2.48856	0.60052	-4.14401	3.41292e-05	0.000212711
P3H4	ENSG00000141696	protein_coding	2000.85	1.46912	0.230668	6.36901	1.90257e-10	3.93446e-09
ERBB2	ENSG00000141736	protein_coding	28362.5	1.33901	0.346626	3.86297	0.000112018	0.000599076
GRB7	ENSG00000141738	protein_coding	4547.7	1.67395	0.33988	4.92512	8.43065e-07	7.92838e-06
MIEN1	ENSG00000141741	protein_coding	3959.04	1.31682	0.257456	5.11472	3.14214e-07	3.2843e-06
PNMT	ENSG00000141744	protein_coding	285.14	2.66399	0.537145	4.95954	7.06603e-07	6.78142e-06
CACNA1A	ENSG00000141837	protein_coding	105.581	1.19826	0.361884	3.31118	0.000929035	0.0037283
MISP3	ENSG00000141854	protein_coding	449.476	1.00326	0.313063	3.20467	0.00135215	0.0051375
NFIC	ENSG00000141905	protein_coding	4110.87	-1.44165	0.186318	-7.73762	1.01296e-14	4.53951e-13
PGGHG	ENSG00000142102	protein_coding	2985	1.6428	0.335111	4.90226	9.47391e-07	8.80506e-06
HUNK	ENSG00000142149	protein_coding	246.986	-1.31032	0.44027	-2.97617	0.00291875	0.00984494
COL6A2	ENSG00000142173	protein_coding	34074.5	-1.38255	0.379951	-3.63877	0.000273947	0.00130478
SIK1	ENSG00000142178	protein_coding	373.053	-1.6153	0.547688	-2.94932	0.00318478	0.0105905
TRPM2	ENSG00000142185	protein_coding	1086.14	1.45535	0.308656	4.71512	2.41568e-06	2.03749e-05
TM4SF5	ENSG00000142484	protein_coding	3.52627	2.64148	0.789264	3.34676	0.000817607	0.00335155
KLK3	ENSG00000142515	protein_coding	42.1781	4.84574	1.22377	3.95968	7.50509e-05	0.000423216
FAM71E1	ENSG00000142530	protein_coding	126.886	1.0697	0.283787	3.76937	0.000163661	0.000834759
CTU1	ENSG00000142544	protein_coding	263.836	1.22725	0.197823	6.20375	5.5134e-10	1.0508e-08
CFAP74	ENSG00000142609	protein_coding	34.5004	2.0772	0.449244	4.62377	3.76821e-06	3.02977e-05
PRDM16	ENSG00000142611	protein_coding	91.6448	-1.18778	0.471595	-2.51864	0.0117809	0.0319022
FHAD1	ENSG00000142621	protein_coding	244.357	1.36801	0.353149	3.87376	0.000107171	0.000577344
EPHA2	ENSG00000142627	protein_coding	8328.47	-1.29375	0.281392	-4.59766	4.27255e-06	3.38897e-05
MYOM3	ENSG00000142661	protein_coding	86.9144	2.23312	0.424183	5.26452	1.40553e-07	1.59132e-06
CNKSR1	ENSG00000142675	protein_coding	2292.66	1.22806	0.237457	5.17172	2.31946e-07	2.5033e-06
IL22RA1	ENSG00000142677	protein_coding	321.707	1.11388	0.348368	3.19741	0.00138666	0.00524995
DMRTA2	ENSG00000142700	protein_coding	146.387	3.6914	0.592674	6.22838	4.71292e-10	9.07722e-09
PLK4	ENSG00000142731	protein_coding	674.905	1.74714	0.186375	9.37429	6.96421e-21	1.04118e-18
HSPG2	ENSG00000142798	protein_coding	10017.9	-2.12917	0.267129	-7.97056	1.57954e-15	7.99168e-14
BCL10	ENSG00000142867	protein_coding	1386.01	-1.10118	0.153006	-7.19701	6.15478e-13	2.02819e-11
CCN1	ENSG00000142871	protein_coding	10250.6	-3.01262	0.344577	-8.74297	2.27059e-18	2.03012e-16
PRKACB	ENSG00000142875	protein_coding	2094.03	-1.20566	0.212805	-5.66557	1.46541e-08	2.04736e-07
TINAGL1	ENSG00000142910	protein_coding	20638.7	1.696	0.314763	5.38818	7.11758e-08	8.60312e-07
KIF2C	ENSG00000142945	protein_coding	2209.43	2.3353	0.21909	10.6591	1.58126e-26	7.39525e-24
BEST4	ENSG00000142959	protein_coding	55.4003	1.06359	0.304776	3.48975	0.000483475	0.00213235
SYPL2	ENSG00000143028	protein_coding	67.6852	-2.67515	0.397245	-6.73426	1.64764e-11	4.23269e-10
ZNF697	ENSG00000143067	protein_coding	476.268	1.05421	0.212337	4.96479	6.87746e-07	6.6266e-06
RXRG	ENSG00000143171	protein_coding	13.3993	-3.54888	0.568454	-6.24303	4.29163e-10	8.34067e-09
UCK2	ENSG00000143179	protein_coding	2490.11	1.07783	0.180574	5.96891	2.3884e-09	3.98202e-08
XCL1	ENSG00000143184	protein_coding	123.898	1.58911	0.403962	3.93382	8.36079e-05	0.000463727
DPT	ENSG00000143196	protein_coding	788.471	-3.44467	0.604757	-5.69596	1.2268e-08	1.7427e-07
ADCY10	ENSG00000143199	protein_coding	22.7525	1.50031	0.451145	3.32555	0.000882428	0.00357747
NECTIN4	ENSG00000143217	protein_coding	11005.9	1.11005	0.342242	3.24347	0.00118084	0.00458741
NUF2	ENSG00000143228	protein_coding	1099.37	2.53581	0.256019	9.9048	3.96761e-23	9.84589e-21
RGS5	ENSG00000143248	protein_coding	5469.49	-2.51988	0.33676	-7.48271	7.28029e-14	2.8283e-12
PFDN2	ENSG00000143256	protein_coding	4216.63	1.115	0.202379	5.50949	3.59866e-08	4.61913e-07
USP21	ENSG00000143258	protein_coding	2122.25	1.00031	0.180142	5.55291	2.80952e-08	3.69062e-07
TOR1AIP1	ENSG00000143337	protein_coding	2564	-1.19865	0.12444	-9.63236	5.83732e-22	1.101e-19
RGL1	ENSG00000143344	protein_coding	925.64	-1.16449	0.268858	-4.33125	1.48268e-05	0.000101993
LHX9	ENSG00000143355	protein_coding	19.332	3.07736	0.627113	4.90718	9.23937e-07	8.60682e-06
MCL1	ENSG00000143384	protein_coding	21809.6	-1.05433	0.171077	-6.16289	7.14305e-10	1.33012e-08
SELENBP1	ENSG00000143416	protein_coding	2014.81	-1.21996	0.37093	-3.28892	0.00100572	0.00399255
HORMAD1	ENSG00000143452	protein_coding	115.383	1.62563	0.681125	2.38669	0.017001	0.0433299
SYT14	ENSG00000143469	protein_coding	104.612	1.97425	0.583764	3.38193	0.000719773	0.00299904
DTL	ENSG00000143476	protein_coding	923.641	1.73347	0.227099	7.63308	2.29217e-14	9.68899e-13
DYRK3	ENSG00000143479	protein_coding	223.472	-1.17004	0.237904	-4.9181	8.73867e-07	8.18009e-06
SMYD2	ENSG00000143499	protein_coding	2352.4	1.07551	0.151585	7.09506	1.29297e-12	4.03476e-11
ATP8B2	ENSG00000143515	protein_coding	1011.51	-1.53939	0.307211	-5.01086	5.41868e-07	5.34961e-06
S100A8	ENSG00000143546	protein_coding	25174.8	4.10911	0.64767	6.34444	2.23235e-10	4.54429e-09
NUP210L	ENSG00000143552	protein_coding	7.89095	-1.23335	0.319014	-3.86613	0.000110578	0.000592506
S100A7	ENSG00000143556	protein_coding	3538.08	5.94521	0.821435	7.23759	4.56726e-13	1.5384e-11
CREB3L4	ENSG00000143578	protein_coding	1045.56	1.00389	0.206061	4.87179	1.10591e-06	1.01312e-05
EFNA3	ENSG00000143590	protein_coding	291.836	1.68507	0.289612	5.81838	5.94192e-09	9.05033e-08
KCNN3	ENSG00000143603	protein_coding	199.913	-1.87522	0.32531	-5.76442	8.19395e-09	1.2126e-07
PKLR	ENSG00000143627	protein_coding	5.22395	2.35234	0.630195	3.73272	0.000189421	0.000946042
HCN3	ENSG00000143630	protein_coding	485.686	1.5285	0.223178	6.84878	7.44836e-12	2.05063e-10
ACTA1	ENSG00000143632	protein_coding	46.4528	-2.33798	0.377489	-6.19349	5.88457e-10	1.11398e-08
MAP3K21	ENSG00000143674	protein_coding	368.098	1.15568	0.274591	4.20871	2.56829e-05	0.000165733
ITPKB	ENSG00000143772	protein_coding	2021.56	-2.18096	0.167156	-13.0474	6.57305e-39	2.99723e-35
CDC42BPA	ENSG00000143776	protein_coding	2342.64	-1.65934	0.197718	-8.39247	4.7605e-17	3.31409e-15
C1orf35	ENSG00000143793	protein_coding	1438.15	1.04117	0.143571	7.25195	4.10827e-13	1.3954e-11
WNT9A	ENSG00000143816	protein_coding	407.755	-1.54374	0.328812	-4.69491	2.66726e-06	2.22449e-05
PPFIA4	ENSG00000143847	protein_coding	188.436	2.36509	0.367905	6.42852	1.28852e-10	2.78294e-09
OSR1	ENSG00000143867	protein_coding	1279.95	-1.14086	0.419808	-2.71757	0.00657633	0.0195468
RHOB	ENSG00000143878	protein_coding	12579.6	-2.22007	0.226087	-9.81953	9.2777e-23	2.11526e-20
ABCG8	ENSG00000143921	protein_coding	4.49337	3.45089	0.770287	4.48001	7.46393e-06	5.55327e-05
ABHD1	ENSG00000143994	protein_coding	30.8613	1.07243	0.315555	3.39856	0.000677412	0.00284791
MEIS1	ENSG00000143995	protein_coding	977.384	-1.82112	0.222886	-8.17065	3.06742e-16	1.82837e-14
ANKRD53	ENSG00000144031	protein_coding	27.281	-1.58558	0.284348	-5.5762	2.45827e-08	3.2677e-07
NAT8	ENSG00000144035	protein_coding	11.955	2.30914	0.575036	4.01565	5.92831e-05	0.000343814
DQX1	ENSG00000144045	protein_coding	381.518	1.16462	0.390241	2.98436	0.00284171	0.00962156
MALL	ENSG00000144063	protein_coding	370.149	-1.5687	0.43619	-3.59636	0.000322698	0.00150511
NT5DC4	ENSG00000144130	protein_coding	18.2994	2.58036	0.37924	6.80402	1.01736e-11	2.72684e-10
CNGA3	ENSG00000144191	protein_coding	9.20131	-3.97991	0.538422	-7.39181	1.44844e-13	5.31567e-12
LYG1	ENSG00000144214	protein_coding	56.339	1.18705	0.264511	4.48772	7.19895e-06	5.38247e-05
AFF3	ENSG00000144218	protein_coding	197.808	-3.8812	0.47338	-8.19891	2.42579e-16	1.48974e-14
NXPH2	ENSG00000144227	protein_coding	3.35441	2.66694	0.978001	2.72693	0.00639269	0.0190974
THSD7B	ENSG00000144229	protein_coding	33.7763	-1.75207	0.582594	-3.00735	0.00263533	0.009014
GPR17	ENSG00000144230	protein_coding	14.9164	-2.37117	0.405092	-5.85342	4.81575e-09	7.4978e-08
TMEFF2	ENSG00000144339	protein_coding	17.1331	-1.93159	0.705726	-2.73703	0.00619972	0.0185971
CDCA7	ENSG00000144354	protein_coding	1070.66	1.84778	0.279789	6.60418	3.99719e-11	9.54903e-10
DLX1	ENSG00000144355	protein_coding	32.3841	2.29586	0.553803	4.14562	3.38891e-05	0.000211431
GULP1	ENSG00000144366	protein_coding	350.266	-1.79261	0.33836	-5.29793	1.17125e-07	1.35423e-06
CCDC150	ENSG00000144395	protein_coding	162.678	2.19368	0.241396	9.08746	1.01379e-19	1.24101e-17
UNC80	ENSG00000144406	protein_coding	18.3082	-1.37379	0.567963	-2.4188	0.0155718	0.0402441
PTH2R	ENSG00000144407	protein_coding	176.224	2.56774	0.69735	3.68214	0.000231285	0.00112539
CPO	ENSG00000144410	protein_coding	6.36808	-1.32476	0.402474	-3.29155	0.000996379	0.00396152
ABCA12	ENSG00000144452	protein_coding	471.18	2.44863	0.494843	4.94828	7.48708e-07	7.14042e-06
NYAP2	ENSG00000144460	protein_coding	15.3897	1.50611	0.648797	2.32138	0.0202661	0.049989
TRPM8	ENSG00000144481	protein_coding	15.2905	1.79622	0.553264	3.24658	0.001168	0.00454531
HES6	ENSG00000144485	protein_coding	397.589	1.32086	0.304516	4.33758	1.44057e-05	9.949e-05
CPNE9	ENSG00000144550	protein_coding	11.1533	1.20583	0.369711	3.26156	0.00110801	0.00434569
FANCD2	ENSG00000144554	protein_coding	1462.33	1.67256	0.184127	9.08371	1.04939e-19	1.27602e-17
MARCHF4	ENSG00000144583	protein_coding	60.2404	5.19039	0.631383	8.22067	2.02366e-16	1.26623e-14
CNTN4	ENSG00000144619	protein_coding	98.261	-2.18922	0.366839	-5.96779	2.40481e-09	4.00389e-08
RBMS3	ENSG00000144642	protein_coding	398.874	-2.25026	0.336544	-6.68637	2.28767e-11	5.70806e-10
OSBPL10	ENSG00000144645	protein_coding	1270.06	-2.05628	0.240446	-8.55197	1.21006e-17	9.44417e-16
ACKR2	ENSG00000144648	protein_coding	636.735	2.6572	0.520036	5.10966	3.22743e-07	3.36477e-06
CSRNP1	ENSG00000144655	protein_coding	2351.62	-2.80519	0.229432	-12.2267	2.23923e-34	3.55152e-31
ITGA9	ENSG00000144668	protein_coding	557.573	-2.33249	0.28743	-8.11501	4.85746e-16	2.77301e-14
STAC	ENSG00000144681	protein_coding	105.615	-2.05712	0.456389	-4.50739	6.56299e-06	4.96704e-05
CAND2	ENSG00000144712	protein_coding	245.869	-1.49435	0.368728	-4.05272	5.06263e-05	0.000299902
IL17RD	ENSG00000144730	protein_coding	477.056	-1.5568	0.319571	-4.87153	1.10735e-06	1.01419e-05
LRIG1	ENSG00000144749	protein_coding	1118.91	-1.30284	0.368538	-3.53515	0.000407542	0.00183767
NFKBIZ	ENSG00000144802	protein_coding	1777.23	-1.53296	0.260199	-5.89147	3.8277e-09	6.10807e-08
ADGRG7	ENSG00000144820	protein_coding	16.7253	2.24573	0.731486	3.07009	0.00213994	0.00757313
MYH15	ENSG00000144821	protein_coding	28.5862	1.4091	0.459387	3.06736	0.0021596	0.00763371
PHLDB2	ENSG00000144824	protein_coding	2411.74	-1.26209	0.275195	-4.58614	4.51506e-06	3.56891e-05
TAGLN3	ENSG00000144834	protein_coding	24.1044	2.11665	0.609533	3.47258	0.000515478	0.00224849
BOC	ENSG00000144857	protein_coding	636.542	-2.52718	0.414774	-6.09292	1.1087e-09	1.98353e-08
TMEM108	ENSG00000144868	protein_coding	161.892	-2.52383	0.460962	-5.47514	4.37157e-08	5.51229e-07
AGTR1	ENSG00000144891	protein_coding	104.427	-3.42297	0.514847	-6.64853	2.96034e-11	7.26229e-10
ALDH1L1	ENSG00000144908	protein_coding	2634.26	-1.12734	0.483065	-2.33372	0.0196102	0.0486886
TRPC1	ENSG00000144935	protein_coding	218.827	-1.48891	0.26764	-5.56309	2.6504e-08	3.50051e-07
LPP	ENSG00000145012	protein_coding	8100.02	-2.86835	0.232568	-12.3334	5.98509e-35	1.14911e-31
TMEM44	ENSG00000145014	protein_coding	1012.5	1.21151	0.180155	6.72485	1.75777e-11	4.49662e-10
UCN2	ENSG00000145040	protein_coding	166.818	2.51629	0.405056	6.21221	5.22445e-10	9.99384e-09
AC062028.1	ENSG00000145063	lncRNA	8.63606	1.81228	0.525717	3.44726	0.000566308	0.002439
STXBP5L	ENSG00000145087	protein_coding	55.7342	-1.71794	0.625494	-2.74654	0.0060228	0.018144
TM4SF19	ENSG00000145107	protein_coding	86.2305	4.85993	0.596358	8.14936	3.65869e-16	2.1423e-14
SLIT2	ENSG00000145147	protein_coding	404.788	-2.81421	0.430267	-6.54061	6.12693e-11	1.40569e-09
AHSG	ENSG00000145192	protein_coding	10.2936	5.2148	1.11937	4.6587	3.18211e-06	2.60328e-05
ECE2	ENSG00000145194	protein_coding	758.799	1.65691	0.199899	8.28871	1.14485e-16	7.44435e-15
EPHA5	ENSG00000145242	protein_coding	9.32197	-2.54849	0.708613	-3.59644	0.000322597	0.00150486
OCIAD2	ENSG00000145247	protein_coding	3698.23	1.20035	0.187828	6.39072	1.65101e-10	3.47006e-09
SLC10A4	ENSG00000145248	protein_coding	44.9902	2.87537	0.534633	5.37822	7.52248e-08	9.03565e-07
GC	ENSG00000145321	protein_coding	21.9377	7.81345	1.48564	5.25931	1.44598e-07	1.63256e-06
SNCA	ENSG00000145335	protein_coding	180.919	-1.12325	0.384369	-2.92232	0.00347437	0.0114141
ANK2	ENSG00000145362	protein_coding	370.6	-3.01382	0.455452	-6.61721	3.66032e-11	8.80191e-10
CCNA2	ENSG00000145386	protein_coding	1702.3	1.79591	0.228128	7.87236	3.48016e-15	1.67043e-13
SETD7	ENSG00000145391	protein_coding	2919.06	-1.35407	0.169427	-7.9921	1.32661e-15	6.76331e-14
SFRP2	ENSG00000145423	protein_coding	7012.75	-1.64848	0.611311	-2.69663	0.00700461	0.0206217
GLRA3	ENSG00000145451	protein_coding	29.7326	1.97877	0.540795	3.659	0.000253199	0.00121966
ADAMTS16	ENSG00000145536	protein_coding	186.867	-1.67971	0.493262	-3.40532	0.000660875	0.00278858
SRD5A1	ENSG00000145545	protein_coding	1192.26	1.12729	0.239175	4.71326	2.43789e-06	2.0529e-05
MYO10	ENSG00000145555	protein_coding	3333.05	1.41107	0.283245	4.98182	6.29877e-07	6.10936e-06
SKP2	ENSG00000145604	protein_coding	2264.01	1.79436	0.208242	8.61669	6.89191e-18	5.68801e-16
PIK3R1	ENSG00000145675	protein_coding	2533.01	-1.15211	0.234897	-4.90476	9.35436e-07	8.70504e-06
HAPLN1	ENSG00000145681	protein_coding	177.394	1.95868	0.478743	4.09129	4.28975e-05	0.000259254
SSBP2	ENSG00000145687	protein_coding	729.448	-1.56052	0.231752	-6.73356	1.65559e-11	4.24714e-10
CRHBP	ENSG00000145708	protein_coding	9.97886	-2.49268	0.412261	-6.04637	1.4815e-09	2.58582e-08
PAM	ENSG00000145730	protein_coding	4031.65	-1.24966	0.237033	-5.2721	1.34874e-07	1.53465e-06
TSLP	ENSG00000145777	protein_coding	100.895	-2.19471	0.360974	-6.07997	1.20201e-09	2.14208e-08
C1QTNF2	ENSG00000145861	protein_coding	74.7737	-2.1995	0.310441	-7.08509	1.38952e-12	4.31758e-11
SPINK7	ENSG00000145879	protein_coding	27.9175	-2.62981	0.708918	-3.70961	0.00020758	0.00102384
[truncated: 6,728 more rows]

## Sheet: Table S3C
Table S3C.Common gene based on the Integration of metabolite alterations with transcriptome data from TCGA
gene_id	gene_name	log2FC	full name	related metabolites	realted to survival of BCa
ENSG00000156096	UGT2B4	2.96573	UDP-glucuronosyltransferase 2B4	6-Hydroxy-5-methoxyindole glucuronide	no
ENSG00000073756	PTGS2	-2.42097	Prostaglandin G/H synthase 2	Prostaglandin I2	no
ENSG00000124212	PTGIS	-3.43383	Prostacyclin synthase	Prostaglandin I2	yes
ENSG00000170835	CEL	1.4197	Bile salt-activated lipase	Myristic acid	no
ENSG00000114200	BCHE	-3.35435	butyrylcholinesterase	Myristic acid	yes
ENSG00000198610	AKR1C4	2.61698	aldo-keto reductase family 1 member C4	Tetrahydrocortisone	no
